# Supplementary material for: Full-Length Transcriptome Sequencing Combined with RNA-Seq to Analyze Genes Related to Terpenoid Biosynthesis in Cinnamomum burmannii
Source: Curr Issues Mol Biol. 2022 Sep 12;44(9):4197–215. doi: 10.3390/cimb44090288 (PMC9497596; doi:10.3390/cimb44090288)
Supplement: Supplementary file 1 [file cimb-44-00288-s001.zip › new-supplementary materials/Table S1. M1-vs-Y1.filter.annotation.xls]

## Sheet: M1-vs-Y1.filter.annot
id	M1-1_count	M1-2_count	M1-3_count	Y1-1_count	Y1-2_count	Y1-3_count	M1-1_rpkm	M1-2_rpkm	M1-3_rpkm	Y1-1_rpkm	Y1-2_rpkm	Y1-3_rpkm	M1_mean	Y1_mean	log2(fc)	PValue	FDR	Symbol	Description	KEGG_A_class	KEGG_B_class	Pathway	K_ID	GO Component	GO Function	GO Process
Isoform0015384	967	1866	2393	20	12	9	24.08	51.02	63.75	0.62	0.34	0.26	46.2833	0.406667	-6.8305	1.27301e-30	2.0922e-26	ABCF5	PREDICTED: ABC transporter F family member 5 [Nelumbo nucifera]	-	-	-	-	-	GO:0005215//transporter activity;GO:0016887//ATPase activity;GO:0032550//purine ribonucleoside binding	GO:0006810//transport;GO:0044699//single-organism process
Isoform0015981	1275	891	908	70	48	80	33.07	25.38	25.2	2.27	1.42	2.4	27.8833	2.03	-3.77985	9.97631e-25	8.19803e-21	LECRK91	PREDICTED: L-type lectin-domain containing receptor kinase IX.1-like [Populus euphratica]	-	-	-	-	-	GO:0004674//protein serine/threonine kinase activity;GO:0005488//binding	GO:0006468//protein phosphorylation
Isoform0008469	1197	929	413	4	0	3	66.83	56.96	24.67	0.28	0	0.19	49.4867	0.156667	-8.3032	5.00032e-24	2.37287e-20	--	C1_2 domain-containing protein/C1_3 domain-containing protein [Cephalotus follicularis]	-	-	-	-	-	-	-
Isoform0003103	1674	1439	1409	91	132	56	53.37	50.38	48.07	3.63	4.8	2.06	50.6067	3.49667	-3.85528	5.77516e-24	2.37287e-20	At3g02360	PREDICTED: 6-phosphogluconate dehydrogenase, decarboxylating 3 [Citrus sinensis]	Metabolism;Metabolism;Metabolism;Metabolism;Metabolism;Metabolism;Metabolism	Global and Overview;Global and Overview;Global and Overview;Global and Overview;Global and Overview;Carbohydrate metabolism;Metabolism of other amino acids	ko01100//Metabolic pathways;ko01110//Biosynthesis of secondary metabolites;ko01130//Biosynthesis of antibiotics;ko01120//Microbial metabolism in diverse environments;ko01200//Carbon metabolism;ko00030//Pentose phosphate pathway;ko00480//Glutathione metabolism	K00033;K00033;K00033;K00033;K00033;K00033;K00033	GO:0005911//cell-cell junction;GO:0009532//plastid stroma;GO:0042579//microbody	GO:0000166//nucleotide binding;GO:0016616//oxidoreductase activity, acting on the CH-OH group of donors, NAD or NADP as acceptor;GO:0048037//cofactor binding	GO:0006739//NADP metabolic process;GO:0006865//amino acid transport;GO:0006970//response to osmotic stress;GO:0009664//plant-type cell wall organization;GO:0009746//response to hexose;GO:0010038//response to metal ion;GO:0010383//cell wall polysaccharide metabolic process;GO:0016482//cytoplasmic transport;GO:0019520//aldonic acid metabolic process;GO:0032412//regulation of ion transmembrane trans…
Isoform0005514	812	1515	2172	11	13	32	30.25	61.98	86.59	0.51	0.55	1.38	59.6067	0.813333	-6.19548	2.18359e-20	7.17746e-17	AMI1	PREDICTED: amidase 1 [Vitis vinifera]	-	-	-	-	GO:0016020//membrane;GO:0044444//cytoplasmic part	GO:0016811//hydrolase activity, acting on carbon-nitrogen (but not peptide) bonds, in linear amides;GO:0016879//ligase activity, forming carbon-nitrogen bonds	GO:0006355//regulation of transcription, DNA-templated;GO:0006820//anion transport;GO:0009683//indoleacetic acid metabolic process;GO:0009887//organ morphogenesis;GO:0015031//protein transport;GO:0019758//glycosinolate biosynthetic process;GO:0048869//cellular developmental process;GO:0071705//nitrogen compound transport;GO:1902582//single-organism intracellular transport
Isoform0009231	6552	13118	5654	199	101	218	658.12	1446.89	607.71	24.99	11.56	25.29	904.24	20.6133	-5.45506	1.36285e-19	3.73306e-16	PSAEA	photosystem I reaction center subunit IV A [Medicago truncatula]	Metabolism;Metabolism	Global and Overview;Energy metabolism	ko01100//Metabolic pathways;ko00195//Photosynthesis	K02693;K02693	GO:0009521//photosystem;GO:0009526//plastid envelope;GO:0031976//plastid thylakoid;GO:0044434//chloroplast part	-	GO:0006091//generation of precursor metabolites and energy;GO:0006873//cellular ion homeostasis;GO:0009725//response to hormone;GO:0030001//metal ion transport
Isoform0008735	490	365	173	1	2	2	60.24	49.28	22.76	0.15	0.28	0.28	44.0933	0.236667	-7.54156	7.979e-19	1.87336e-15	--	ZZ domain-containing protein/C1_2 domain-containing protein [Cephalotus follicularis]	-	-	-	-	-	-	-
Isoform0000538	158	152	197	6	5	7	1.8	1.9	2.4	0.09	0.06	0.09	2.03333	0.08	-4.6677	1.2712e-18	2.61153e-15	--	-	-	-	-	-	-	-	-
Isoform0005451	489	541	611	44	37	18	18.37	22.32	24.57	2.07	1.58	0.78	21.7533	1.47667	-3.88082	2.83859e-18	5.18357e-15	RPN9B	PREDICTED: 26S proteasome non-ATPase regulatory subunit 13 homolog B [Nelumbo nucifera]	Genetic Information Processing	Folding, sorting and degradation	ko03050//Proteasome	K03039	GO:0005838//proteasome regulatory particle;GO:0044444//cytoplasmic part	-	GO:0006006//glucose metabolic process;GO:0006090//pyruvate metabolic process;GO:0006511//ubiquitin-dependent protein catabolic process;GO:0006970//response to osmotic stress;GO:0006996//organelle organization;GO:0010038//response to metal ion;GO:0010467//gene expression;GO:0035966//response to topologically incorrect protein;GO:0043094//cellular metabolic compound salvage;GO:0043248//proteasome a…
Isoform0015931	581	144	247	10	7	6	14.4	3.92	6.55	0.31	0.2	0.17	8.29	0.226667	-5.19273	3.34606e-17	5.49925e-14	popC	NBS-LRR disease resistance protein homologue [Hordeum vulgare]	-	-	-	-	-	-	-
Isoform0000695	396	225	171	12	18	13	4.75	2.96	2.19	0.18	0.25	0.18	3.3	0.203333	-4.02055	4.04709e-17	6.04673e-14	--	PREDICTED: 2,3-dimethylmalate lyase isoform X1 [Theobroma cacao]	-	-	-	-	GO:0009536//plastid	GO:0005488//binding;GO:0016833//oxo-acid-lyase activity	GO:0051234//establishment of localization
Isoform0010860	369	234	156	7	10	13	6.12	4.26	2.77	0.15	0.19	0.25	4.38333	0.196667	-4.4782	1.05026e-16	1.43842e-13	--	PREDICTED: ATPase ASNA1 homolog isoform X1 [Nelumbo nucifera]	-	-	-	-	-	GO:0005488//binding	GO:0051234//establishment of localization
Isoform0005735	248	101	125	4	6	2	9.39	4.2	5.06	0.19	0.26	0.09	6.21667	0.18	-5.11007	8.29123e-16	1.0482e-12	alkB	Oxoglutarate/iron-dependent dioxygenase [Corchorus olitorius]	-	-	-	-	-	GO:0016705//oxidoreductase activity, acting on paired donors, with incorporation or reduction of molecular oxygen	GO:0009987//cellular process;GO:0044710//single-organism metabolic process
Isoform0012349	158	106	110	5	4	1	3.06	2.25	2.28	0.12	0.09	0.02	2.53	0.0766667	-5.04439	1.25259e-15	1.47045e-12	VHA-B3	PREDICTED: V-type proton ATPase subunit B 2-like [Setaria italica]	Metabolism;Metabolism;Cellular Processes	Global and Overview;Energy metabolism;Transport and catabolism	ko01100//Metabolic pathways;ko00190//Oxidative phosphorylation;ko04145//Phagosome	K02147;K02147;K02147	GO:0031090//organelle membrane;GO:0033176//proton-transporting V-type ATPase complex;GO:0043231//intracellular membrane-bounded organelle	GO:0003824//catalytic activity;GO:0022857//transmembrane transporter activity	GO:0009150//purine ribonucleotide metabolic process;GO:0015988//energy coupled proton transmembrane transport, against electrochemical gradient
Isoform0002119	299	169	100	4	2	3	8.93	5.54	3.19	0.15	0.07	0.1	5.88667	0.106667	-5.78627	1.45215e-15	1.59107e-12	VHA-B3	V-type proton ATPase subunit B 2 [Triticum urartu]	Metabolism;Metabolism;Cellular Processes	Global and Overview;Energy metabolism;Transport and catabolism	ko01100//Metabolic pathways;ko00190//Oxidative phosphorylation;ko04145//Phagosome	K02147;K02147;K02147	GO:0016469//proton-transporting two-sector ATPase complex;GO:0043231//intracellular membrane-bounded organelle	GO:0003824//catalytic activity	GO:0015992//proton transport;GO:0044763//single-organism cellular process
Isoform0002960	225	119	150	13	6	4	7.06	4.1	5.03	0.51	0.21	0.14	5.39667	0.286667	-4.23462	9.03057e-15	9.27609e-12	At1g47056	PREDICTED: F-box protein At1g47056 [Ricinus communis]	-	-	-	-	GO:0043231//intracellular membrane-bounded organelle	GO:0005488//binding;GO:0019787//ubiquitin-like protein transferase activity	GO:0019941//modification-dependent protein catabolic process
Isoform0004562	233	107	135	5	4	10	8.12	4.09	5.03	0.22	0.16	0.4	5.74667	0.26	-4.46614	1.71064e-14	1.65378e-11	alkB	Oxoglutarate/iron-dependent dioxygenase [Corchorus olitorius]	-	-	-	-	-	GO:0016705//oxidoreductase activity, acting on paired donors, with incorporation or reduction of molecular oxygen	GO:0009987//cellular process;GO:0044710//single-organism metabolic process
Isoform0002438	1099	662	879	3216	4412	2684	34.28	22.67	29.34	125.4	156.8	96.68	28.7633	126.293	2.13448	3.37268e-14	3.04466e-11	HSP70	PREDICTED: heat shock cognate 70 kDa protein 2 [Musa acuminata subsp. malaccensis] [Musa acuminata]	Genetic Information Processing;Genetic Information Processing;Cellular Processes	Folding, sorting and degradation;Transcription;Transport and catabolism	ko04141//Protein processing in endoplasmic reticulum;ko03040//Spliceosome;ko04144//Endocytosis	K03283;K03283;K03283	-	GO:0016628//oxidoreductase activity, acting on the CH-CH group of donors, NAD or NADP as acceptor;GO:0032550//purine ribonucleoside binding	GO:0044710//single-organism metabolic process
Isoform0004919	1728	667	498	25	16	2	61.69	26.15	19.02	1.12	0.65	0.08	35.62	0.616667	-5.85205	3.51984e-14	3.04466e-11	hpxO	PREDICTED: FAD-dependent urate hydroxylase-like [Phoenix dactylifera]	-	-	-	-	-	-	-
Isoform0000386	502	343	283	41	60	34	5.35	4.02	3.23	0.55	0.73	0.42	4.2	0.566667	-2.88982	4.22272e-14	3.47002e-11	BOR4	PREDICTED: ankyrin repeat-containing protein NPR4-like [Nelumbo nucifera]	-	-	-	-	-	-	-
Isoform0005486	3042	594	321	21	25	19	113.96	24.43	12.87	0.98	1.07	0.82	50.42	0.956667	-5.71984	1.83355e-13	1.43497e-10	--	Retrovirus-related Pol polyprotein LINE-1 [Cajanus cajan]	-	-	-	-	-	-	-
Isoform0005192	237	95	123	5	3	9	8.79	3.87	4.88	0.23	0.13	0.39	5.84667	0.25	-4.54761	3.76195e-13	2.73908e-10	alkB	Oxoglutarate/iron-dependent dioxygenase [Corchorus olitorius]	-	-	-	-	-	GO:0016705//oxidoreductase activity, acting on paired donors, with incorporation or reduction of molecular oxygen	GO:0009987//cellular process;GO:0044710//single-organism metabolic process
Isoform0015943	314	151	105	2	1	0	8.14	4.3	2.91	0.06	0.03	0	5.11667	0.03	-7.4141	3.83321e-13	2.73908e-10	DPB	PREDICTED: transcription factor-like protein DPB isoform X4 [Nelumbo nucifera]	-	-	-	-	GO:0043231//intracellular membrane-bounded organelle;GO:0043234//protein complex	GO:0001071//nucleic acid binding transcription factor activity;GO:0003676//nucleic acid binding;GO:0046983//protein dimerization activity	GO:0000904//cell morphogenesis involved in differentiation;GO:0010468//regulation of gene expression;GO:0044786//cell cycle DNA replication;GO:0050794//regulation of cellular process
Isoform0016328	861	864	423	76	57	48	22.47	24.75	11.81	2.48	1.69	1.45	19.6767	1.87333	-3.39281	4.07443e-13	2.79014e-10	--	DUF789 domain-containing protein [Cephalotus follicularis]	-	-	-	-	GO:0043231//intracellular membrane-bounded organelle	-	-
Isoform0005210	710	995	537	56	50	73	25.9	39.86	20.96	2.55	2.08	3.08	28.9067	2.57	-3.49156	7.6254e-13	5.01294e-10	PXMP2	PREDICTED: mpv17-like protein [Vitis vinifera]	Cellular Processes	Transport and catabolism	ko04146//Peroxisome	K13348	GO:0031224//intrinsic component of membrane;GO:0043231//intracellular membrane-bounded organelle;GO:0044444//cytoplasmic part	-	-
Isoform0013034	723	339	955	64	62	27	14.95	7.7	21.14	1.65	1.46	0.65	14.5967	1.25333	-3.5418	2.25576e-12	1.4259e-09	At1g14650	PREDICTED: probable splicing factor 3A subunit 1 [Vitis vinifera]	Genetic Information Processing	Transcription	ko03040//Spliceosome	K12825	-	-	-
Isoform0002978	1149	670	1031	3270	4559	2770	36.17	23.16	34.73	128.68	163.52	100.7	31.3533	130.967	2.06251	2.44551e-12	1.48859e-09	HSP70	PREDICTED: heat shock cognate 70 kDa protein 2 [Musa acuminata subsp. malaccensis] [Musa acuminata]	Genetic Information Processing;Genetic Information Processing;Cellular Processes	Folding, sorting and degradation;Transcription;Transport and catabolism	ko04141//Protein processing in endoplasmic reticulum;ko03040//Spliceosome;ko04144//Endocytosis	K03283;K03283;K03283	-	GO:0016628//oxidoreductase activity, acting on the CH-CH group of donors, NAD or NADP as acceptor;GO:0032550//purine ribonucleoside binding	GO:0044710//single-organism metabolic process
Isoform0008306	1255	1337	994	121	223	154	67.2	78.62	56.96	8.1	13.61	9.52	67.5933	10.41	-2.69891	9.92542e-12	5.82587e-09	DAD2	PREDICTED: probable strigolactone esterase DAD2 [Ricinus communis]	-	-	-	-	-	GO:0016788//hydrolase activity, acting on ester bonds	GO:0001763//morphogenesis of a branching structure;GO:0006812//cation transport;GO:0009699//phenylpropanoid biosynthetic process;GO:0016106//sesquiterpenoid biosynthetic process;GO:0055085//transmembrane transport
Isoform0014003	170	91	76	4	0	3	3.79	2.23	1.81	0.11	0	0.08	2.61	0.0633333	-5.36494	1.9955e-11	1.1309e-08	DPB	PREDICTED: transcription factor-like protein DPB isoform X4 [Nelumbo nucifera]	-	-	-	-	GO:0043231//intracellular membrane-bounded organelle;GO:0043234//protein complex	GO:0001071//nucleic acid binding transcription factor activity;GO:0003676//nucleic acid binding;GO:0046983//protein dimerization activity	GO:0000904//cell morphogenesis involved in differentiation;GO:0010468//regulation of gene expression;GO:0044786//cell cycle DNA replication;GO:0050794//regulation of cellular process
Isoform0000055	72	79	140	2	5	3	0.56	0.68	1.17	0.02	0.04	0.03	0.803333	0.03	-4.74296	4.79867e-11	2.62887e-08	Tf2-8	gag-pol precursor [Castanea mollissima]	-	-	-	-	-	-	-
Isoform0009492	149	151	136	20	22	20	1.96	2.18	1.92	0.33	0.33	0.3	2.02	0.32	-2.65821	6.24389e-11	3.31027e-08	--	Plant transposase, partial [Citrus limon]	-	-	-	-	-	-	-
Isoform0009979	799	372	481	66	116	89	11.62	5.94	7.49	1.2	1.92	1.5	8.35	1.54	-2.43885	8.25118e-11	4.23775e-08	HIPL1	PREDICTED: HIPL1 protein isoform X1 [Ricinus communis]	-	-	-	-	-	GO:0004557//alpha-galactosidase activity;GO:0016614//oxidoreductase activity, acting on CH-OH group of donors;GO:0048037//cofactor binding	GO:0044238//primary metabolic process;GO:0044710//single-organism metabolic process
Isoform0013225	89	62	84	1	3	0	1.89	1.45	1.91	0.03	0.07	0	1.75	0.0333333	-5.71425	9.28011e-11	4.62177e-08	RPP8	Disease resistance protein [Corchorus olitorius]	Organismal Systems	Environmental adaptation	ko04626//Plant-pathogen interaction	K13457	-	-	-
Isoform0000485	101	92	53	1	3	2	1.12	1.12	0.63	0.01	0.04	0.03	0.956667	0.0266667	-5.16491	1.42024e-10	6.86519e-08	TY3B-I	Retrovirus-related Pol polyprotein from transposon opus, partial [Noccaea caerulescens]	-	-	-	-	-	-	-
Isoform0008071	4468	515	999	66	15	56	241.99	30.63	57.9	4.47	0.93	3.5	110.173	2.96667	-5.21479	6.80346e-10	3.19471e-07	PIP2-8	PREDICTED: probable aquaporin PIP2-8 [Tarenaya hassleriana]	-	-	-	-	-	-	-
Isoform0012058	287	146	98	8	1	9	5.36	3	1.96	0.19	0.02	0.19	3.44	0.133333	-4.6893	7.32244e-10	3.3429e-07	DPB	PREDICTED: transcription factor-like protein DPB isoform X4 [Nelumbo nucifera]	-	-	-	-	GO:0043231//intracellular membrane-bounded organelle;GO:0043234//protein complex	GO:0001071//nucleic acid binding transcription factor activity;GO:0003676//nucleic acid binding;GO:0016740//transferase activity;GO:0046983//protein dimerization activity	GO:0000904//cell morphogenesis involved in differentiation;GO:0010468//regulation of gene expression;GO:0044772//mitotic cell cycle phase transition;GO:0044786//cell cycle DNA replication;GO:0050794//regulation of cellular process
Isoform0001120	350	219	278	39	70	57	9.85	6.77	8.37	1.37	2.24	1.85	8.33	1.82	-2.19438	8.78536e-10	3.85225e-07	At4g36750	PREDICTED: probable NAD(P)H dehydrogenase (quinone) FQR1-like 2 [Nelumbo nucifera]	Metabolism;Metabolism	Global and Overview;Metabolism of cofactors and vitamins	ko01110//Biosynthesis of secondary metabolites;ko00130//Ubiquinone and other terpenoid-quinone biosynthesis	K03809;K03809	GO:0016020//membrane;GO:0044424//intracellular part	GO:0003824//catalytic activity;GO:0032553//ribonucleotide binding	GO:0006355//regulation of transcription, DNA-templated;GO:0044710//single-organism metabolic process
Isoform0005291	198	100	138	27	28	25	7.22	4.01	5.39	1.23	1.16	1.05	5.54	1.14667	-2.27244	8.90693e-10	3.85225e-07	GONST1	PREDICTED: GDP-mannose transporter GONST1-like isoform X1 [Phoenix dactylifera]	-	-	-	-	GO:0031224//intrinsic component of membrane;GO:0043231//intracellular membrane-bounded organelle	GO:0036080//purine nucleotide-sugar transmembrane transporter activity	GO:0015784//GDP-mannose transport
Isoform0014547	99	54	38	0	0	0	2.29	1.37	0.94	0	0	0	1.53333	0.001	-10.5825	1.37733e-09	5.8042e-07	--	-	-	-	-	-	-	-	-
Isoform0016912	1300	701	1074	2828	3814	2414	36.36	21.53	32.14	98.88	121.55	77.98	30.01	99.47	1.72882	1.81844e-09	7.47153e-07	HSP70	PREDICTED: heat shock cognate 70 kDa protein 2 [Musa acuminata subsp. malaccensis] [Musa acuminata]	Genetic Information Processing;Genetic Information Processing;Cellular Processes	Folding, sorting and degradation;Transcription;Transport and catabolism	ko04141//Protein processing in endoplasmic reticulum;ko03040//Spliceosome;ko04144//Endocytosis	K03283;K03283;K03283	GO:0005576//extracellular region;GO:0030312//external encapsulating structure;GO:0031090//organelle membrane;GO:0043231//intracellular membrane-bounded organelle;GO:0044444//cytoplasmic part	GO:0016628//oxidoreductase activity, acting on the CH-CH group of donors, NAD or NADP as acceptor;GO:0032550//purine ribonucleoside binding;GO:0044389//ubiquitin-like protein ligase binding	GO:0010468//regulation of gene expression;GO:0032446//protein modification by small protein conjugation;GO:0033554//cellular response to stress;GO:0034645//cellular macromolecule biosynthetic process;GO:0044710//single-organism metabolic process
Isoform0013770	328	227	155	26	44	29	7.16	5.44	3.62	0.71	1.09	0.73	5.40667	0.843333	-2.68056	1.8654e-09	7.47753e-07	POT8	Potassium transporter 25 [Anthurium amnicola]	-	-	-	-	GO:0031224//intrinsic component of membrane	GO:0046873//metal ion transmembrane transporter activity	GO:0030001//metal ion transport;GO:0034220//ion transmembrane transport
Isoform0005229	286	336	527	23	21	51	10.41	13.43	20.52	1.05	0.87	2.14	14.7867	1.35333	-3.44971	2.48579e-09	9.72714e-07	--	PB1 domain-containing protein [Cephalotus follicularis]	-	-	-	-	-	GO:0004672//protein kinase activity	GO:0044237//cellular metabolic process
Isoform0015889	246	132	432	30	30	23	6.15	3.63	11.56	0.94	0.85	0.66	7.11333	0.816667	-3.12271	2.62631e-09	1.0038e-06	PCFS4	PREDICTED: polyadenylation and cleavage factor homolog 4-like isoform X2 [Nelumbo nucifera]	Genetic Information Processing	Translation	ko03015//mRNA surveillance pathway	K14400	-	-	-
Isoform0010588	336	1357	1646	62	68	20	5.43	24.06	28.44	1.25	1.25	0.37	19.31	0.956667	-4.33519	4.00854e-09	1.49728e-06	RGA2	disease resistance protein RGA2-like [Aegilops tauschii subsp. tauschii] [Aegilops tauschii]	-	-	-	-	-	GO:0005488//binding	GO:0006952//defense response;GO:0044237//cellular metabolic process
Isoform0003334	483	477	423	32	85	72	15.52	16.83	14.55	1.29	3.11	2.67	15.6333	2.35667	-2.72981	1.08708e-08	3.97027e-06	PYL9	abscisic acid receptor PYL8-like [Asparagus officinalis]	Environmental Information Processing	Signal transduction	ko04075//Plant hormone signal transduction	K14496	-	GO:0019840//isoprenoid binding;GO:0060089//molecular transducer activity	GO:0009755//hormone-mediated signaling pathway
Isoform0009604	310	189	203	17	49	31	4.19	2.81	2.94	0.29	0.76	0.48	3.31333	0.51	-2.69971	1.41837e-08	5.0676e-06	BOR4	PREDICTED: ankyrin repeat-containing protein NPR4-like [Nelumbo nucifera]	-	-	-	-	-	-	-
Isoform0003286	292	185	234	50	72	62	9.34	6.5	8.01	2	2.62	2.29	7.95	2.30333	-1.78723	1.54386e-08	5.3986e-06	syc0938_d	PDZ domain protein [Medicago truncatula]	-	-	-	-	-	GO:0003824//catalytic activity	-
Isoform0006411	34	44	42	0	0	0	1.35	1.92	1.79	0	0	0	1.68667	0.001	-10.72	3.11602e-08	1.0456e-05	At3g47200	PREDICTED: UPF0481 protein At3g47200-like [Vitis vinifera]	-	-	-	-	-	-	-
Isoform0008092	2602	1024	971	196	272	271	132.3	57.17	52.83	12.46	15.76	15.91	80.7667	14.71	-2.45696	3.11739e-08	1.0456e-05	SERK1	PREDICTED: somatic embryogenesis receptor kinase 1 [Nelumbo nucifera]	-	-	-	-	-	GO:0016628//oxidoreductase activity, acting on the CH-CH group of donors, NAD or NADP as acceptor;GO:0016740//transferase activity;GO:0032550//purine ribonucleoside binding	GO:0006090//pyruvate metabolic process;GO:0006464//cellular protein modification process;GO:0006796//phosphate-containing compound metabolic process;GO:0006970//response to osmotic stress;GO:0006996//organelle organization;GO:0009814//defense response, incompatible interaction;GO:0010038//response to metal ion;GO:0033554//cellular response to stress;GO:0042044//fluid transport;GO:0042743//hydroge…
Isoform0015749	3732	3956	4278	1110	856	534	93.49	108.82	114.67	34.76	24.43	15.45	105.66	24.88	-2.08637	3.25126e-08	1.06869e-05	HSP70	PREDICTED: heat shock 70 kDa protein 6, chloroplastic [Gossypium arboreum]	-	-	-	-	GO:0009526//plastid envelope;GO:0009532//plastid stroma	GO:0005515//protein binding;GO:0016628//oxidoreductase activity, acting on the CH-CH group of donors, NAD or NADP as acceptor;GO:0032550//purine ribonucleoside binding	GO:0003006//developmental process involved in reproduction;GO:0006605//protein targeting;GO:0006950//response to stress;GO:0009657//plastid organization;GO:0010038//response to metal ion;GO:0044267//cellular protein metabolic process;GO:0044403//symbiosis, encompassing mutualism through parasitism;GO:0044710//single-organism metabolic process
Isoform0011840	450	168	356	61	61	30	8.23	3.37	6.97	1.39	1.27	0.63	6.19	1.09667	-2.49681	3.36928e-08	1.08577e-05	At4g35230	PREDICTED: probable serine/threonine-protein kinase At4g35230 [Nelumbo nucifera]	Environmental Information Processing	Signal transduction	ko04075//Plant hormone signal transduction	K14500	GO:0016020//membrane	GO:0016772//transferase activity, transferring phosphorus-containing groups;GO:0016787//hydrolase activity;GO:0032550//purine ribonucleoside binding	GO:0006464//cellular protein modification process;GO:0006796//phosphate-containing compound metabolic process;GO:0043401//steroid hormone mediated signaling pathway
Isoform0000193	944	403	784	131	146	179	8.89	4.17	7.9	1.54	1.57	1.95	6.98667	1.68667	-2.05043	4.81758e-08	1.52263e-05	CAX1b	PREDICTED: vacuolar cation/proton exchanger 1a-like isoform X1 [Phoenix dactylifera]	-	-	-	-	GO:0016020//membrane	GO:0008324//cation transmembrane transporter activity	GO:0006816//calcium ion transport;GO:0044763//single-organism cellular process
Isoform0005948	50	60	64	1	0	0	1.93	2.54	2.64	0.05	0	0	2.37	0.0166667	-7.15178	5.0611e-08	1.56942e-05	--	PREDICTED: CCG-binding protein 1-like [Nelumbo nucifera]	-	-	-	-	-	-	-
Isoform0012511	581	270	793	81	85	32	11.41	5.82	16.66	1.99	1.9	0.73	11.2967	1.54	-2.87489	5.70245e-08	1.73555e-05	At1g14650	PREDICTED: probable splicing factor 3A subunit 1 [Vitis vinifera]	Genetic Information Processing	Transcription	ko03040//Spliceosome	K12825	-	-	-
Isoform0005882	472	109	128	16	26	13	17.81	4.52	5.17	0.75	1.12	0.57	9.16667	0.813333	-3.49448	6.36422e-08	1.89367e-05	ARR1	PREDICTED: two-component response regulator ARR1 isoform X1 [Amborella trichopoda]	Environmental Information Processing	Signal transduction	ko04075//Plant hormone signal transduction	K14491	-	GO:0005488//binding;GO:0016772//transferase activity, transferring phosphorus-containing groups	GO:0006796//phosphate-containing compound metabolic process;GO:0035556//intracellular signal transduction;GO:0044238//primary metabolic process;GO:0071704//organic substance metabolic process
Isoform0001424	400	594	462	97	104	63	11.34	18.49	14.01	3.44	3.36	2.06	14.6133	2.95333	-2.30687	6.45241e-08	1.89367e-05	Os05g0311000	PREDICTED: coatomer subunit delta [Vitis vinifera]	-	-	-	-	GO:0005911//cell-cell junction;GO:0030119//AP-type membrane coat adaptor complex;GO:0030120//vesicle coat;GO:0030660//Golgi-associated vesicle membrane	-	GO:0006498//N-terminal protein lipidation;GO:0015031//protein transport;GO:0048193//Golgi vesicle transport
Isoform0003958	337	129	154	20	39	30	11.16	4.69	5.46	0.83	1.47	1.15	7.10333	1.15	-2.62686	8.20725e-08	2.36642e-05	GONST1	PREDICTED: GDP-mannose transporter GONST1-like isoform X1 [Phoenix dactylifera]	-	-	-	-	GO:0031224//intrinsic component of membrane;GO:0043231//intracellular membrane-bounded organelle	GO:0036080//purine nucleotide-sugar transmembrane transporter activity	GO:0015784//GDP-mannose transport
Isoform0005823	75	45	19	0	0	0	2.93	1.93	0.79	0	0	0	1.88333	0.001	-10.8791	8.95737e-08	2.53818e-05	GRF9	PREDICTED: 14-3-3 protein SGF14n isoform X1 [Glycine max]	-	-	-	-	GO:0009532//plastid stroma;GO:0016020//membrane;GO:0043234//protein complex	GO:0001071//nucleic acid binding transcription factor activity;GO:0016740//transferase activity;GO:0046872//metal ion binding;GO:0051219//phosphoprotein binding	GO:0000097//sulfur amino acid biosynthetic process;GO:0006090//pyruvate metabolic process;GO:0006970//response to osmotic stress;GO:0006996//organelle organization;GO:0008104//protein localization;GO:0009746//response to hexose;GO:0009791//post-embryonic development;GO:0010038//response to metal ion;GO:0010468//regulation of gene expression;GO:0034645//cellular macromolecule biosynthetic process;…
Isoform0006330	259	5	141	0	0	0	10.39	0.22	6.05	0	0	0	5.55333	0.001	-12.4391	9.1544e-08	2.55004e-05	--	-	-	-	-	-	-	-	-
Isoform0010145	190	181	161	14	41	20	2.84	2.97	2.57	0.26	0.7	0.34	2.79333	0.433333	-2.68844	1.10976e-07	3.03982e-05	--	PREDICTED: CCG-binding protein 1 [Arachis duranensis]	-	-	-	-	GO:0009536//plastid	-	GO:0003006//developmental process involved in reproduction;GO:0009620//response to fungus
Isoform0001529	92	88	81	4	3	12	2.63	2.76	2.47	0.14	0.1	0.4	2.62	0.213333	-3.61839	1.24607e-07	3.35724e-05	NFD4	PREDICTED: protein NUCLEAR FUSION DEFECTIVE 4 [Elaeis guineensis]	-	-	-	-	-	-	GO:0009628//response to abiotic stimulus;GO:0019758//glycosinolate biosynthetic process;GO:0048511//rhythmic process
Isoform0009359	3642	29	1181	30	5	3	654.64	5.72	227.15	6.74	1.02	0.62	295.837	2.79333	-6.72667	1.35853e-07	3.6012e-05	--	-	-	-	-	-	-	-	-
Isoform0000019	171	15	35	0	0	0	1.22	0.12	0.27	0	0	0	0.536667	0.001	-9.06788	1.7801e-07	4.64379e-05	pol	reverse transcriptase [Corchorus capsularis]	-	-	-	-	-	-	-
Isoform0006022	88	27	64	2	2	5	3.45	1.16	2.69	0.1	0.09	0.23	2.43333	0.14	-4.11944	2.01819e-07	5.18264e-05	--	PREDICTED: LOW QUALITY PROTEIN: alpha-ketoglutarate-dependent dioxygenase AlkB homolog [Arachis duranensis]	-	-	-	-	-	-	-
Isoform0016937	123	32	83	5	7	1	3.34	0.95	2.41	0.17	0.22	0.03	2.23333	0.14	-3.9957	2.47195e-07	6.25024e-05	RGA2	PREDICTED: disease resistance protein RGA2-like [Nelumbo nucifera]	-	-	-	-	-	-	-
Isoform0000024	233	12	33	0	0	0	1.69	0.1	0.26	0	0	0	0.683333	0.001	-9.41645	2.86678e-07	7.13872e-05	pol	Transposon Ty3-G Gag-Pol polyprotein, partial [Cajanus cajan]	-	-	-	-	-	-	-
Isoform0014184	510	195	256	40	79	52	11.5	4.83	6.18	1.13	2.03	1.35	7.50333	1.50333	-2.31937	3.34271e-07	8.19963e-05	HIPL1	PREDICTED: probable alpha-galactosidase B [Citrus sinensis]	-	-	-	-	-	GO:0004557//alpha-galactosidase activity	GO:0044238//primary metabolic process
Isoform0004218	105	17	121	3	2	3	3.63	0.65	4.48	0.13	0.08	0.12	2.92	0.11	-4.73039	3.44311e-07	8.32169e-05	--	PREDICTED: F-box protein SKIP23-like [Lupinus angustifolius]	-	-	-	-	-	-	-
Isoform0006826	334	185	80	11	0	1	13.98	8.5	3.58	0.58	0	0.05	8.68667	0.21	-5.37034	5.29975e-07	0.000125544	HHT1	PREDICTED: omega-hydroxypalmitate O-feruloyl transferase [Vitis vinifera]	Metabolism	Lipid metabolism	ko00073//Cutin, suberine and wax biosynthesis	K15400	-	GO:0016747//transferase activity, transferring acyl groups other than amino-acyl groups	-
Isoform0006371	638	462	391	61	111	125	25.57	20.33	16.77	3.06	5.07	5.79	20.89	4.64	-2.17062	5.34718e-07	0.000125544	SERINC3	PREDICTED: serine incorporator 3 [Musa acuminata subsp. malaccensis] [Musa acuminata]	-	-	-	-	-	-	GO:0006605//protein targeting
Isoform0012317	244	146	161	60	53	44	4.71	3.09	3.32	1.45	1.16	0.98	3.70667	1.19667	-1.6311	6.00543e-07	0.000139013	CBSX1	CBS domain-containing protein CBSX1 [Morus notabilis]	-	-	-	-	GO:0009532//plastid stroma	GO:0017076//purine nucleotide binding	GO:0019725//cellular homeostasis;GO:0042743//hydrogen peroxide metabolic process
Isoform0013496	188	815	1094	21	64	6	4.03	19.19	25.1	0.56	1.56	0.15	16.1067	0.756667	-4.41186	9.67653e-07	0.00022088	RGA2	disease resistance protein RGA2-like [Aegilops tauschii subsp. tauschii] [Aegilops tauschii]	-	-	-	-	-	GO:0005488//binding	GO:0006952//defense response;GO:0044237//cellular metabolic process
Isoform0003180	239	202	205	49	72	63	7.5	6.96	6.88	1.92	2.57	2.28	7.11333	2.25667	-1.65633	9.85999e-07	0.000221985	At4g36750	PREDICTED: probable NAD(P)H dehydrogenase (quinone) FQR1-like 2 [Nelumbo nucifera]	Metabolism;Metabolism	Global and Overview;Metabolism of cofactors and vitamins	ko01110//Biosynthesis of secondary metabolites;ko00130//Ubiquinone and other terpenoid-quinone biosynthesis	K03809;K03809	GO:0016020//membrane;GO:0044424//intracellular part	GO:0003824//catalytic activity;GO:0032553//ribonucleotide binding	GO:0006355//regulation of transcription, DNA-templated;GO:0044710//single-organism metabolic process
Isoform0004089	680	3	378	1	0	4	23.08	0.11	13.73	0.04	0	0.16	12.3067	0.0666667	-7.52826	1.02909e-06	0.000228554	BI-1	bax inhibitor 1-like [Vitis vinifera]	-	-	-	-	GO:0012505//endomembrane system;GO:0031224//intrinsic component of membrane;GO:0043231//intracellular membrane-bounded organelle	GO:0005488//binding	GO:0006605//protein targeting;GO:0006631//fatty acid metabolic process;GO:0006952//defense response;GO:0006984//ER-nucleus signaling pathway;GO:0009620//response to fungus;GO:0009755//hormone-mediated signaling pathway;GO:0009863//salicylic acid mediated signaling pathway;GO:0015851//nucleobase transport;GO:0033554//cellular response to stress;GO:0035556//intracellular signal transduction;GO:0042…
Isoform0016990	41	32	36	0	0	1	1.12	0.96	1.05	0	0	0.03	1.04333	0.01	-6.70506	1.11556e-06	0.000244457	NFD4	PREDICTED: protein NUCLEAR FUSION DEFECTIVE 4-like [Elaeis guineensis]	-	-	-	-	-	-	GO:0009628//response to abiotic stimulus;GO:0019758//glycosinolate biosynthetic process;GO:0048511//rhythmic process
Isoform0003429	4264	5008	2072	655	864	581	141.46	182.44	73.55	27.17	32.66	22.26	132.483	27.3633	-2.27549	1.37559e-06	0.000297471	CYS1	PREDICTED: cysteine synthase [Nelumbo nucifera]	Metabolism;Metabolism;Metabolism;Metabolism;Metabolism;Metabolism;Metabolism;Metabolism	Global and Overview;Global and Overview;Global and Overview;Global and Overview;Global and Overview;Global and Overview;Amino acid metabolism;Energy metabolism	ko01100//Metabolic pathways;ko01110//Biosynthesis of secondary metabolites;ko01130//Biosynthesis of antibiotics;ko01120//Microbial metabolism in diverse environments;ko01200//Carbon metabolism;ko01230//Biosynthesis of amino acids;ko00270//Cysteine and methionine metabolism;ko00920//Sulfur metabolism	K01738;K01738;K01738;K01738;K01738;K01738;K01738;K01738	GO:0005576//extracellular region;GO:0009532//plastid stroma;GO:0031090//organelle membrane;GO:0042579//microbody	GO:0005488//binding;GO:0016765//transferase activity, transferring alkyl or aryl (other than methyl) groups;GO:0016835//carbon-oxygen lyase activity	GO:0000097//sulfur amino acid biosynthetic process;GO:0000904//cell morphogenesis involved in differentiation;GO:0006006//glucose metabolic process;GO:0006090//pyruvate metabolic process;GO:0006563//L-serine metabolic process;GO:0006970//response to osmotic stress;GO:0006996//organelle organization;GO:0009566//fertilization;GO:0009683//indoleacetic acid metabolic process;GO:0009699//phenylpropano…
Isoform0012663	48	66	53	0	3	5	0.96	1.45	1.13	0	0.07	0.12	1.18	0.0633333	-4.21968	1.47012e-06	0.000313785	Pol	Retrovirus-related Pol polyprotein LINE-1 [Anthurium amnicola]	-	-	-	-	-	-	-
Isoform0008315	795	386	241	101	62	62	41.99	22.38	13.62	6.67	3.73	3.78	25.9967	4.72667	-2.45943	1.49164e-06	0.000314296	Os01g0360600	PREDICTED: dephospho-CoA kinase [Amborella trichopoda]	Metabolism;Metabolism	Global and Overview;Metabolism of cofactors and vitamins	ko01100//Metabolic pathways;ko00770//Pantothenate and CoA biosynthesis	K00859;K00859	GO:0009536//plastid;GO:0042579//microbody	GO:0016301//kinase activity;GO:0032550//purine ribonucleoside binding	GO:0006796//phosphate-containing compound metabolic process;GO:0006812//cation transport;GO:0009108//coenzyme biosynthetic process
Isoform0015284	137	100	102	10	11	0	3.37	2.7	2.69	0.31	0.31	0	2.92	0.206667	-3.82059	1.51452e-06	0.000315077	At5g67130	PREDICTED: PI-PLC X domain-containing protein At5g67130 [Vitis vinifera]	-	-	-	-	-	GO:0042578//phosphoric ester hydrolase activity	GO:0009409//response to cold
Isoform0000197	1268	191	93	28	22	22	12.02	1.99	0.94	0.33	0.24	0.24	4.98333	0.27	-4.20608	1.62185e-06	0.000333189	At4g27190	PREDICTED: probable disease resistance protein At1g61300 [Nelumbo nucifera]	Organismal Systems	Environmental adaptation	ko04626//Plant-pathogen interaction	K13459	-	-	-
Isoform0005911	377	387	399	138	100	88	14.46	16.3	16.37	6.62	4.37	3.9	15.71	4.96333	-1.6623	1.82258e-06	0.000369805	UGT85A24	UDP-glucosyl transferase 85A2 [Theobroma cacao]	-	-	-	-	-	GO:0016758//transferase activity, transferring hexosyl groups	-
Isoform0000256	182	25	27	1	0	1	1.79	0.27	0.28	0.01	0	0.01	0.78	0.00666667	-6.87036	2.08357e-06	0.000417603	pol	Transposon Ty3-G Gag-Pol polyprotein, partial [Cajanus cajan]	-	-	-	-	-	-	-
Isoform0000658	276	164	390	57	72	33	3.28	2.14	4.96	0.85	0.98	0.45	3.46	0.76	-2.1867	2.14522e-06	0.000424779	ATS1	PREDICTED: glycerol-3-phosphate acyltransferase, chloroplastic-like [Nelumbo nucifera]	Metabolism;Metabolism;Metabolism;Metabolism	Global and Overview;Global and Overview;Lipid metabolism;Lipid metabolism	ko01100//Metabolic pathways;ko01110//Biosynthesis of secondary metabolites;ko00564//Glycerophospholipid metabolism;ko00561//Glycerolipid metabolism	K00630;K00630;K00630;K00630	GO:0009532//plastid stroma;GO:0031224//intrinsic component of membrane;GO:0043232//intracellular non-membrane-bounded organelle	GO:0004497//monooxygenase activity;GO:0008374//O-acyltransferase activity;GO:0016684//oxidoreductase activity, acting on peroxide as acceptor;GO:0016705//oxidoreductase activity, acting on paired donors, with incorporation or reduction of molecular oxygen;GO:0046872//metal ion binding	GO:0001101//response to acid chemical;GO:0006090//pyruvate metabolic process;GO:0006633//fatty acid biosynthetic process;GO:0006779//porphyrin-containing compound biosynthetic process;GO:0006996//organelle organization;GO:0009409//response to cold;GO:0009639//response to red or far red light;GO:0009756//carbohydrate mediated signaling;GO:0009793//embryo development ending in seed dormancy;GO:0016…
Isoform0000012	326	23	33	0	0	2	2.21	0.17	0.24	0	0	0.02	0.873333	0.00666667	-7.03342	2.23676e-06	0.000437633	pol	Transposon Ty3-G Gag-Pol polyprotein, partial [Cajanus cajan]	-	-	-	-	-	-	-
Isoform0010810	529	463	598	144	126	181	8.61	8.28	10.42	2.93	2.34	3.4	9.10333	2.89	-1.65533	2.27813e-06	0.000440484	AGD14	PREDICTED: probable ADP-ribosylation factor GTPase-activating protein AGD14 isoform X1 [Citrus sinensis]	-	-	-	-	GO:0016020//membrane	GO:0004672//protein kinase activity	GO:0006468//protein phosphorylation
Isoform0012743	125	201	180	36	25	12	2.49	4.4	3.84	0.9	0.57	0.28	3.57667	0.583333	-2.61622	2.31965e-06	0.000443296	Vps39	PREDICTED: vam6/Vps39-like protein isoform X1 [Elaeis guineensis]	-	-	-	-	-	-	GO:0006810//transport
Isoform0006962	937	929	30	24	28	13	39.59	43.1	1.36	1.27	1.35	0.63	28.0167	1.08333	-4.69274	2.51153e-06	0.000474448	PTI5	PREDICTED: pathogenesis-related genes transcriptional activator PTI5 [Vitis vinifera]	-	-	-	-	GO:0043231//intracellular membrane-bounded organelle	GO:0001071//nucleic acid binding transcription factor activity;GO:0003676//nucleic acid binding	GO:0000160//phosphorelay signal transduction system;GO:0001101//response to acid chemical;GO:0002218//activation of innate immune response;GO:0002252//immune effector process;GO:0006355//regulation of transcription, DNA-templated;GO:0009692//ethylene metabolic process;GO:0009725//response to hormone;GO:0010243//response to organonitrogen compound;GO:0048731//system development
Isoform0015699	267	175	193	74	73	72	6.75	4.86	5.22	2.34	2.1	2.1	5.61	2.18	-1.36367	2.75891e-06	0.000515257	NRPB8B	PREDICTED: DNA-directed RNA polymerases II, IV and V subunit 8B [Amborella trichopoda]	Metabolism;Metabolism;Metabolism;Genetic Information Processing	Global and Overview;Nucleotide metabolism;Nucleotide metabolism;Transcription	ko01100//Metabolic pathways;ko00230//Purine metabolism;ko00240//Pyrimidine metabolism;ko03020//RNA polymerase	K03016;K03016;K03016;K03016	-	-	-
Isoform0007870	332	106	102	486	1544	2122	16.12	5.65	5.3	29.5	85.43	119.01	9.02333	77.98	3.11137	2.84859e-06	0.000526029	ROMT	PREDICTED: trans-resveratrol di-O-methyltransferase [Vitis vinifera]	-	-	-	-	-	GO:0008171//O-methyltransferase activity	-
Isoform0005902	354	205	76	10	0	0	13.52	8.6	3.11	0.48	0	0	8.41	0.16	-5.71596	2.96346e-06	0.000538211	HHT1	PREDICTED: omega-hydroxypalmitate O-feruloyl transferase [Vitis vinifera]	Metabolism	Lipid metabolism	ko00073//Cutin, suberine and wax biosynthesis	K15400	-	GO:0016747//transferase activity, transferring acyl groups other than amino-acyl groups	-
Isoform0010624	34	26	63	1	1	0	0.54	0.45	1.06	0.02	0.02	0	0.683333	0.0133333	-5.67948	2.98006e-06	0.000538211	Tf2-8	gag-pol precursor [Castanea mollissima]	-	-	-	-	-	-	-
Isoform0009509	256	148	279	74	58	60	3.39	2.15	3.95	1.22	0.87	0.92	3.16333	1.00333	-1.65664	3.61419e-06	0.000645643	RGA2	disease resistance protein RGA2-like [Ananas comosus]	-	-	-	-	-	-	-
Isoform0012645	1123	34	8	4	2	4	22.35	0.74	0.17	0.1	0.05	0.09	7.75333	0.08	-6.59867	3.86983e-06	0.000680478	CLC-B	PREDICTED: chloride channel protein CLC-a-like isoform X3 [Phoenix dactylifera]	-	-	-	-	GO:0005774//vacuolar membrane;GO:0034702//ion channel complex	GO:0005254//chloride channel activity;GO:0015078//hydrogen ion transmembrane transporter activity;GO:0017076//purine nucleotide binding	GO:0000041//transition metal ion transport;GO:0001101//response to acid chemical;GO:0006821//chloride transport;GO:0006873//cellular ion homeostasis;GO:0009267//cellular response to starvation;GO:0015992//proton transport;GO:0034765//regulation of ion transmembrane transport;GO:0040007//growth;GO:0042546//cell wall biogenesis;GO:0051273//beta-glucan metabolic process
Isoform0013725	75	59	43	1	8	6	1.63	1.41	1	0.03	0.2	0.15	1.34667	0.126667	-3.41028	3.89816e-06	0.000680478	Pol	Retrovirus-related Pol polyprotein LINE-1 [Anthurium amnicola]	-	-	-	-	-	-	-
Isoform0000013	194	22	30	1	3	0	1.32	0.16	0.22	0.01	0.02	0	0.566667	0.01	-5.82443	3.9334e-06	0.000680478	pol	Transposon Ty3-G Gag-Pol polyprotein, partial [Cajanus cajan]	-	-	-	-	-	-	-
Isoform0011035	116	50	102	9	20	15	1.95	0.92	1.83	0.19	0.38	0.29	1.56667	0.286667	-2.45025	3.97922e-06	0.000681234	RGA2	PREDICTED: disease resistance protein RGA2 [Theobroma cacao]	-	-	-	-	-	-	-
Isoform0010431	12	73	69	0	0	1	0.19	1.25	1.15	0	0	0.02	0.863333	0.00666667	-7.01681	4.27843e-06	0.000724908	--	-	-	-	-	-	-	-	-
Isoform0001536	48	78	84	2	11	6	1.39	2.48	2.61	0.07	0.36	0.2	2.16	0.21	-3.36257	5.26283e-06	0.000882598	--	-	-	-	-	-	-	-	-
Isoform0007936	308	1	185	1	1	0	14.8	0.05	9.51	0.06	0.05	0	8.12	0.0366667	-7.79087	5.62525e-06	0.000933848	--	-	-	-	-	-	-	-	-
Isoform0011963	52	12	18	0	0	0	0.96	0.24	0.36	0	0	0	0.52	0.001	-9.02237	6.11477e-06	0.00100496	--	-	-	-	-	-	-	-	-
Isoform0013584	186	91	100	34	34	28	4.16	2.24	2.39	0.95	0.87	0.72	2.93	0.846667	-1.79103	6.51303e-06	0.00105982	--	Zinc finger family protein [Theobroma cacao]	-	-	-	-	GO:0005911//cell-cell junction;GO:0016020//membrane	GO:0046872//metal ion binding	GO:0000741//karyogamy
Isoform0014886	135	64	6	1	0	0	3.2	1.67	0.15	0.03	0	0	1.67333	0.01	-7.38658	6.67072e-06	0.00107484	--	-	-	-	-	-	-	-	-
Isoform0016243	988	5794	5836	446	47	141	26.7	171.92	168.74	15.07	1.45	4.4	122.453	6.97333	-4.13424	6.76235e-06	0.00107902	SEOB	PREDICTED: protein SIEVE ELEMENT OCCLUSION B-like isoform X1 [Musa acuminata subsp. malaccensis] [Musa acuminata]	-	-	-	-	-	-	-
Isoform0016499	146	44	185	466	926	491	3.88	1.28	5.26	15.47	28.02	15.06	3.47333	19.5167	2.49031	6.88479e-06	0.001088	--	-	-	-	-	-	-	-	-
Isoform0016402	96	10	16	0	0	0	2.51	0.29	0.45	0	0	0	1.08333	0.001	-10.0813	7.07422e-06	0.00110728	--	-	-	-	-	-	-	-	-
Isoform0005781	760	634	445	53	124	150	28.87	26.45	18.09	2.52	5.37	6.58	24.47	4.82333	-2.34291	8.03558e-06	0.00124589	SERINC3	PREDICTED: serine incorporator 3 [Musa acuminata subsp. malaccensis] [Musa acuminata]	-	-	-	-	-	-	GO:0006605//protein targeting
Isoform0003982	202	182	168	66	61	51	6.72	6.65	5.98	2.74	2.31	1.96	6.45	2.33667	-1.46485	8.52833e-06	0.00130993	RPL21	PREDICTED: 50S ribosomal protein L21, chloroplastic [Solanum tuberosum]	Genetic Information Processing	Translation	ko03010//Ribosome	K02888	GO:0009526//plastid envelope;GO:0009532//plastid stroma;GO:0030529//intracellular ribonucleoprotein complex	GO:0003723//RNA binding;GO:0005198//structural molecule activity	GO:0003006//developmental process involved in reproduction;GO:0006355//regulation of transcription, DNA-templated;GO:0009617//response to bacterium;GO:0009658//chloroplast organization;GO:0009668//plastid membrane organization;GO:0016072//rRNA metabolic process;GO:0031399//regulation of protein modification process;GO:0043623//cellular protein complex assembly;GO:0044767//single-organism developm…
Isoform0009037	6114	4755	4351	1289	2047	1773	486.22	415.23	370.25	128.15	185.5	162.85	423.9	158.833	-1.41621	8.68514e-06	0.00131358	--	-	-	-	-	-	-	-	-
Isoform0012955	129	75	47	12	9	15	2.68	1.71	1.04	0.31	0.21	0.36	1.81	0.293333	-2.62538	8.7381e-06	0.00131358	CCR2	PREDICTED: cinnamoyl-CoA reductase 1 [Vitis vinifera]	-	-	-	-	GO:0016020//membrane;GO:0044444//cytoplasmic part	GO:0016616//oxidoreductase activity, acting on the CH-OH group of donors, NAD or NADP as acceptor;GO:0016620//oxidoreductase activity, acting on the aldehyde or oxo group of donors, NAD or NADP as acceptor;GO:0048037//cofactor binding	GO:0009699//phenylpropanoid biosynthetic process;GO:0019758//glycosinolate biosynthetic process
Isoform0009335	13682	7784	4085	635	1182	1781	1894.31	1183.42	605.2	109.91	186.48	284.8	1227.64	193.73	-2.66377	8.79182e-06	0.00131358	--	-	-	-	-	-	-	-	-
Isoform0000235	32	17	40	0	1	0	0.31	0.18	0.42	0	0.01	0	0.303333	0.00333333	-6.50779	9.5837e-06	0.00141899	--	-	-	-	-	-	-	-	-
Isoform0007560	5035	844	931	305	185	212	232.72	42.84	46.05	17.62	9.74	11.32	107.203	12.8933	-3.05565	1.02161e-05	0.00149912	CYP72A15	PREDICTED: cytochrome P450 CYP72A219-like [Nelumbo nucifera]	-	-	-	-	GO:0031224//intrinsic component of membrane	GO:0016491//oxidoreductase activity;GO:0046906//tetrapyrrole binding;GO:0046914//transition metal ion binding	GO:0044710//single-organism metabolic process
Isoform0014035	210	183	231	416	928	954	4.7	4.5	5.53	11.64	23.67	24.67	4.91	19.9933	2.02572	1.10752e-05	0.00161081	CSN8	PREDICTED: COP9 signalosome complex subunit 8 isoform X2 [Elaeis guineensis]	-	-	-	-	GO:0043231//intracellular membrane-bounded organelle;GO:0043234//protein complex	GO:0004175//endopeptidase activity;GO:0005488//binding	GO:0000338//protein deneddylation;GO:0001101//response to acid chemical;GO:0006605//protein targeting;GO:0007602//phototransduction;GO:0009639//response to red or far red light;GO:0043623//cellular protein complex assembly;GO:0044707//single-multicellular organism process
Isoform0000113	145	13	20	0	1	0	1.28	0.13	0.19	0	0.01	0	0.533333	0.00333333	-7.32193	1.13394e-05	0.00163476	pol	Transposon Ty3-G Gag-Pol polyprotein, partial [Cajanus cajan]	-	-	-	-	-	-	-
Isoform0001917	188	284	182	17	29	50	5.52	9.16	5.72	0.62	0.97	1.7	6.8	1.09667	-2.63241	1.19255e-05	0.00170431	PXMP2	Mpv17_PMP22 domain-containing protein [Cephalotus follicularis]	Cellular Processes	Transport and catabolism	ko04146//Peroxisome	K13348	GO:0009536//plastid;GO:0031224//intrinsic component of membrane	-	-
Isoform0013390	112	16	18	0	0	1	2.36	0.37	0.41	0	0	0.02	1.04667	0.00666667	-7.29462	1.27727e-05	0.00180965	--	PREDICTED: KRAB-A domain-containing protein 2-like [Beta vulgaris subsp. vulgaris] [Beta vulgaris]	-	-	-	-	-	-	-
Isoform0009581	119	135	13	3	5	5	1.6	1.99	0.19	0.05	0.08	0.08	1.26	0.07	-4.16993	1.30449e-05	0.00183242	At4g27220	PREDICTED: probable disease resistance protein At4g27220 [Nelumbo nucifera]	Organismal Systems	Environmental adaptation	ko04626//Plant-pathogen interaction	K13459	-	-	-
Isoform0002240	234	2103	596	64	109	50	7.14	70.49	19.47	2.44	3.79	1.76	32.3667	2.66333	-3.6032	1.37814e-05	0.00191947	PLT5	PREDICTED: polyol transporter 5-like [Nelumbo nucifera]	-	-	-	-	GO:0031224//intrinsic component of membrane;GO:0042995//cell projection	GO:0005402//cation:sugar symporter activity;GO:0015146//pentose transmembrane transporter activity;GO:0015149//hexose transmembrane transporter activity;GO:0015166//polyol transmembrane transporter activity;GO:0016628//oxidoreductase activity, acting on the CH-CH group of donors, NAD or NADP as acceptor	GO:0006812//cation transport;GO:0006865//amino acid transport;GO:0006952//defense response;GO:0008643//carbohydrate transport;GO:0044710//single-organism metabolic process;GO:0044763//single-organism cellular process
Isoform0013488	238	68	41	6	8	14	5.18	1.62	0.95	0.16	0.2	0.35	2.58333	0.236667	-3.44831	1.60184e-05	0.00220506	4CLL9	4-coumarate--CoA ligase family protein 12 [Populus tomentosa]	-	-	-	-	GO:0042579//microbody	GO:0016408//C-acyltransferase activity;GO:0016874//ligase activity	GO:0006631//fatty acid metabolic process;GO:0009694//jasmonic acid metabolic process;GO:0009850//auxin metabolic process;GO:0072330//monocarboxylic acid biosynthetic process
Isoform0001659	118	100	59	1	15	3	3.47	3.23	1.86	0.04	0.5	0.1	2.85333	0.213333	-3.74147	1.61002e-05	0.00220506	At5g02620	PREDICTED: ankyrin repeat-containing protein NPR4-like [Nelumbo nucifera]	-	-	-	-	-	-	-
Isoform0009267	183	14	12	1	0	0	19	1.6	1.33	0.13	0	0	7.31	0.0433333	-7.39825	1.70967e-05	0.00232219	--	Nesprin-2 [Gossypium arboreum]	-	-	-	-	-	-	-
Isoform0008220	4248	747	748	248	175	214	220.93	42.66	41.63	16.12	10.37	12.85	101.74	13.1133	-2.95578	1.74836e-05	0.00235308	CYP72A15	cytochrome P450 [Coptis japonica var. dissecta] [Coptis japonica]	-	-	-	-	GO:0031224//intrinsic component of membrane	GO:0016491//oxidoreductase activity;GO:0046906//tetrapyrrole binding;GO:0046914//transition metal ion binding	GO:0044710//single-organism metabolic process
Isoform0000746	2266	834	1232	473	378	402	27.62	11.16	16.07	7.21	5.25	5.66	18.2833	6.04	-1.59791	1.76105e-05	0.00235308	CAX1a	PREDICTED: vacuolar cation/proton exchanger 1a-like isoform X2 [Phoenix dactylifera]	-	-	-	-	GO:0005774//vacuolar membrane;GO:0009536//plastid;GO:0031224//intrinsic component of membrane	GO:0005488//binding;GO:0015368//calcium:cation antiporter activity	GO:0006816//calcium ion transport;GO:0006970//response to osmotic stress;GO:0006996//organelle organization;GO:0008104//protein localization;GO:0009409//response to cold;GO:0009746//response to hexose;GO:0015992//proton transport;GO:0016042//lipid catabolic process;GO:0019758//glycosinolate biosynthetic process;GO:0042044//fluid transport;GO:0046916//cellular transition metal ion homeostasis;GO:0…
Isoform0002990	10990	1952	2351	781	243	454	364.2	71.03	83.37	32.36	9.18	17.38	172.867	19.64	-3.13779	1.81869e-05	0.00241049	CYP72A15	cytochrome P450 [Coptis japonica var. dissecta] [Coptis japonica]	-	-	-	-	GO:0031224//intrinsic component of membrane	GO:0016491//oxidoreductase activity;GO:0046906//tetrapyrrole binding;GO:0046914//transition metal ion binding	GO:0044710//single-organism metabolic process
Isoform0013899	307	142	104	4	20	0	6.76	3.44	2.45	0.11	0.5	0	4.21667	0.203333	-4.37418	1.85776e-05	0.00244258	At5g02620	PREDICTED: ankyrin repeat-containing protein NPR4-like [Nelumbo nucifera]	-	-	-	-	-	-	-
Isoform0013458	203	163	239	71	64	36	4.33	3.82	5.45	1.89	1.56	0.89	4.53333	1.44667	-1.64784	1.903e-05	0.00248221	OTP51	PREDICTED: pentatricopeptide repeat-containing protein At2g15820, chloroplastic [Nelumbo nucifera]	-	-	-	-	GO:0009536//plastid	GO:0004518//nuclease activity	GO:0000398//mRNA splicing, via spliceosome;GO:0043623//cellular protein complex assembly
Isoform0002466	2594	995	1229	450	551	420	81.23	34.22	41.18	17.62	19.66	15.19	52.21	17.49	-1.5778	2.0352e-05	0.00263374	CCT5	PREDICTED: T-complex protein 1 subunit epsilon [Jatropha curcas]	-	-	-	-	GO:0005911//cell-cell junction;GO:0016020//membrane;GO:0044444//cytoplasmic part	GO:0005515//protein binding;GO:0032550//purine ribonucleoside binding	GO:0016072//rRNA metabolic process;GO:0044267//cellular protein metabolic process
Isoform0011120	168	111	6	1	3	4	2.85	2.07	0.11	0.02	0.06	0.08	1.67667	0.0533333	-4.97441	2.20272e-05	0.00282826	At4g27220	PREDICTED: probable disease resistance protein At4g27220 [Nelumbo nucifera]	Organismal Systems	Environmental adaptation	ko04626//Plant-pathogen interaction	K13459	-	-	-
Isoform0002980	252	126	132	40	21	44	7.94	4.36	4.45	1.57	0.75	1.6	5.58333	1.30667	-2.09524	2.28282e-05	0.00290838	At3g47200	UPF0481 protein [Ananas comosus]	-	-	-	-	-	-	-
Isoform0004060	52	11	12	0	0	0	1.74	0.4	0.43	0	0	0	0.856667	0.001	-9.74259	2.39499e-05	0.00302782	CYP86B1	PREDICTED: alkane hydroxylase MAH1-like [Phoenix dactylifera]	-	-	-	-	-	GO:0005488//binding	-
Isoform0013033	43	38	59	0	3	6	0.89	0.86	1.31	0	0.07	0.14	1.02	0.07	-3.86507	2.41866e-05	0.0030344	pol	Retrovirus-related Pol polyprotein LINE-1 [Anthurium amnicola]	-	-	-	-	-	-	-
Isoform0013344	779	415	444	118	166	193	16.55	9.68	10.09	3.13	4.02	4.73	12.1067	3.96	-1.61223	2.43993e-05	0.0030379	--	Protein FAM59A [Anthurium amnicola]	-	-	-	-	GO:0043231//intracellular membrane-bounded organelle	-	-
Isoform0003959	13328	2463	2944	894	192	549	442.63	89.82	104.62	37.12	7.27	21.06	212.357	21.8167	-3.28299	2.46781e-05	0.00304951	CYP72A15	cytochrome P450 [Coptis japonica var. dissecta] [Coptis japonica]	-	-	-	-	GO:0031224//intrinsic component of membrane	GO:0016491//oxidoreductase activity;GO:0046906//tetrapyrrole binding;GO:0046914//transition metal ion binding	GO:0044710//single-organism metabolic process
Isoform0008648	5918	11611	8492	572	1258	2014	377.78	813.88	580.06	45.65	91.51	148.49	590.573	95.2167	-2.63283	2.57844e-05	0.00316243	petC	PREDICTED: cytochrome b6-f complex iron-sulfur subunit 2, chloroplastic-like [Ziziphus jujuba]	Metabolism;Metabolism	Global and Overview;Energy metabolism	ko01100//Metabolic pathways;ko00195//Photosynthesis	K02636;K02636	GO:0009526//plastid envelope;GO:0031224//intrinsic component of membrane;GO:0031976//plastid thylakoid;GO:0034357//photosynthetic membrane;GO:0043234//protein complex;GO:0044434//chloroplast part	GO:0009055//electron carrier activity;GO:0015078//hydrogen ion transmembrane transporter activity;GO:0043169//cation binding;GO:0051536//iron-sulfur cluster binding;GO:0052880//oxidoreductase activity, acting on diphenols and related substances as donors, with copper protein as acceptor	GO:0006605//protein targeting;GO:0006739//NADP metabolic process;GO:0006996//organelle organization;GO:0009617//response to bacterium;GO:0009620//response to fungus;GO:0009696//salicylic acid metabolic process;GO:0009755//hormone-mediated signaling pathway;GO:0009863//salicylic acid mediated signaling pathway;GO:0010243//response to organonitrogen compound;GO:0015992//proton transport;GO:0016072/…
Isoform0005483	1850	2136	797	410	254	277	68.67	87.07	31.66	19.03	10.74	11.88	62.4667	13.8833	-2.16973	2.65631e-05	0.00323381	BOA	PREDICTED: myb family transcription factor EFM [Nelumbo nucifera]	-	-	-	-	-	-	-
Isoform0000425	94	9	24	0	0	1	1.02	0.11	0.28	0	0	0.01	0.47	0.00333333	-7.13955	2.88407e-05	0.00348527	pol	Retrotransposon gag protein [Asparagus officinalis]	-	-	-	-	-	-	-
Isoform0007360	2824	3093	1815	592	696	824	124.44	149.67	85.58	32.61	34.95	41.94	119.897	36.5	-1.71582	3.0533e-05	0.00366284	DAD2	PREDICTED: probable strigolactone esterase DAD2 [Ricinus communis]	-	-	-	-	GO:0005737//cytoplasm	GO:0016788//hydrolase activity, acting on ester bonds	GO:0001763//morphogenesis of a branching structure;GO:0006812//cation transport;GO:0009639//response to red or far red light;GO:0009699//phenylpropanoid biosynthetic process;GO:0016106//sesquiterpenoid biosynthetic process
Isoform0010921	146	104	75	15	18	30	2.45	1.92	1.35	0.32	0.34	0.58	1.90667	0.413333	-2.20568	3.20461e-05	0.0038165	RLP12	PREDICTED: receptor-like protein 12 [Nelumbo nucifera]	-	-	-	-	-	-	-
Isoform0013788	41	12	37	1	1	2	0.89	0.29	0.86	0.03	0.02	0.05	0.68	0.0333333	-4.3505	3.2586e-05	0.00385288	Pol	RNA-directed DNA polymerase reverse transcriptase, partial [Citrus limon]	-	-	-	-	-	-	-
Isoform0005636	279	284	10	10	10	7	10.5	11.73	0.4	0.47	0.43	0.3	7.54333	0.4	-4.23713	3.33896e-05	0.0039197	WAKL1	PREDICTED: wall-associated receptor kinase-like 1 [Gossypium hirsutum]	-	-	-	-	-	-	-
Isoform0000056	118	16	10	0	0	1	0.93	0.14	0.08	0	0	0.01	0.383333	0.00333333	-6.84549	3.71304e-05	0.00429899	pol	Transposon Ty3-G Gag-Pol polyprotein, partial [Cajanus cajan]	-	-	-	-	-	-	-
Isoform0013838	251	137	127	48	29	48	5.49	3.29	2.98	1.31	0.72	1.21	3.92	1.08	-1.85982	3.71437e-05	0.00429899	At3g47200	UPF0481 protein [Ananas comosus]	-	-	-	-	-	-	-
Isoform0015505	460	247	312	92	147	68	11.61	6.84	8.42	2.9	4.23	1.98	8.95667	3.03667	-1.56047	3.74104e-05	0.00429958	NOB1	Nin one binding (NOB1) Zn-ribbon-like protein [Corchorus olitorius]	Genetic Information Processing	Translation	ko03008//Ribosome biogenesis in eukaryotes	K11883	-	-	GO:0016070//RNA metabolic process;GO:0048229//gametophyte development
Isoform0005549	131	41	42	1	10	6	4.9	1.69	1.68	0.05	0.43	0.26	2.75667	0.246667	-3.48229	3.98328e-05	0.00454619	--	-	-	-	-	-	-	-	-
Isoform0003655	125	96	40	0	8	0	4.15	3.5	1.42	0	0.3	0	3.02333	0.1	-4.91807	4.20844e-05	0.00477005	At5g02620	PREDICTED: ankyrin repeat-containing protein NPR4-like [Nelumbo nucifera]	-	-	-	-	-	-	-
Isoform0004585	1671	353	970	120	268	133	58.1	13.48	36.09	5.22	10.62	5.34	35.89	7.06	-2.34584	4.40567e-05	0.0049594	UGT85A24	UDP-glucosyl transferase 85A2 [Theobroma cacao]	-	-	-	-	-	GO:0016758//transferase activity, transferring hexosyl groups	-
Isoform0011966	474	259	176	65	98	62	8.98	5.39	3.57	1.54	2.11	1.36	5.98	1.67	-1.8403	4.6141e-05	0.00515869	RPM1	PREDICTED: disease resistance protein RPM1-like [Nelumbo nucifera]	Organismal Systems	Environmental adaptation	ko04626//Plant-pathogen interaction	K13457	-	-	-
Isoform0011759	60	7	13	0	0	0	1.09	0.14	0.25	0	0	0	0.493333	0.001	-8.94642	4.7584e-05	0.00528407	pol	Transposon Ty3-G Gag-Pol polyprotein, partial [Cajanus cajan]	-	-	-	-	-	-	-
Isoform0003458	3527	1229	1725	724	561	581	117.32	44.89	61.4	30.11	21.27	22.32	74.5367	24.5667	-1.60125	5.19033e-05	0.00572504	CAX3	Ca2+/H+ exchanger family protein [Populus trichocarpa]	-	-	-	-	GO:0005774//vacuolar membrane;GO:0009536//plastid;GO:0031224//intrinsic component of membrane	GO:0005488//binding;GO:0015368//calcium:cation antiporter activity	GO:0006816//calcium ion transport;GO:0006970//response to osmotic stress;GO:0006996//organelle organization;GO:0008104//protein localization;GO:0009409//response to cold;GO:0009746//response to hexose;GO:0015992//proton transport;GO:0016042//lipid catabolic process;GO:0019758//glycosinolate biosynthetic process;GO:0042044//fluid transport;GO:0046916//cellular transition metal ion homeostasis;GO:0…
Isoform0002106	355	308	269	101	125	118	10.63	10.13	8.62	3.78	4.27	4.08	9.79333	4.04333	-1.27625	5.24082e-05	0.00574219	PEX12	PREDICTED: peroxisome biogenesis protein 12 [Nelumbo nucifera]	Cellular Processes	Transport and catabolism	ko04146//Peroxisome	K13345	GO:0031231//intrinsic component of peroxisomal membrane	GO:0005515//protein binding;GO:0046914//transition metal ion binding	GO:0006511//ubiquitin-dependent protein catabolic process;GO:0006625//protein targeting to peroxisome;GO:0009062//fatty acid catabolic process;GO:0009404//toxin metabolic process;GO:0009653//anatomical structure morphogenesis;GO:0016567//protein ubiquitination;GO:0035966//response to topologically incorrect protein;GO:0043248//proteasome assembly
Isoform0000667	234	102	128	40	19	39	2.78	1.33	1.63	0.59	0.26	0.53	1.91333	0.46	-2.05638	5.28281e-05	0.00574987	At3g47200	UPF0481 protein [Ananas comosus]	-	-	-	-	-	-	-
Isoform0002986	150	117	43	19	17	14	4.73	4.05	1.45	0.75	0.61	0.51	3.41	0.623333	-2.4517	5.3558e-05	0.00579096	SCPL18	PREDICTED: serine carboxypeptidase-like 2 [Musa acuminata subsp. malaccensis] [Musa acuminata]	-	-	-	-	-	GO:0003824//catalytic activity	-
Isoform0012911	471	64	22	5	13	8	9.96	1.49	0.5	0.13	0.31	0.2	3.98333	0.213333	-4.22279	5.48127e-05	0.00588789	--	PREDICTED: LOW QUALITY PROTEIN: vam6/Vps39-like protein [Phoenix dactylifera]	-	-	-	-	-	-	GO:0006810//transport
Isoform0015676	301	147	430	926	1026	684	7.62	4.09	11.65	29.32	29.61	20.01	7.78667	26.3133	1.75672	5.56366e-05	0.00593758	MSL10	PREDICTED: mechanosensitive ion channel protein 10-like isoform X1 [Nelumbo nucifera]	-	-	-	-	GO:0016020//membrane	GO:0005216//ion channel activity	GO:0006811//ion transport;GO:0009612//response to mechanical stimulus;GO:0010260//organ senescence;GO:0012501//programmed cell death
Isoform0005312	1570	340	514	91	177	147	56.51	13.44	19.8	4.09	7.26	6.11	29.9167	5.82	-2.36186	6.80317e-05	0.00721355	MOT2	PREDICTED: molybdate transporter 2 [Nelumbo nucifera]	-	-	-	-	GO:0031090//organelle membrane;GO:0031224//intrinsic component of membrane;GO:0043231//intracellular membrane-bounded organelle	GO:0015103//inorganic anion transmembrane transporter activity	GO:0008272//sulfate transport;GO:0044763//single-organism cellular process
Isoform0008230	356	124	92	41	11	19	18.21	6.96	5.03	2.62	0.64	1.12	10.0667	1.46	-2.78555	7.16114e-05	0.00754444	TIP2-1	aquaporin-like protein [Chimonanthus praecox]	-	-	-	-	-	-	-
Isoform0008100	186	108	209	27	28	55	9.32	5.94	11.2	1.69	1.6	3.18	8.82	2.15667	-2.03198	7.71353e-05	0.00807464	MIZ1	PREDICTED: protein MIZU-KUSSEI 1-like [Nelumbo nucifera]	-	-	-	-	GO:0031090//organelle membrane;GO:0043231//intracellular membrane-bounded organelle;GO:0044448//cell cortex part	GO:0016853//isomerase activity	GO:0009606//tropism;GO:0009657//plastid organization
Isoform0010329	140	24	31	8	3	2	2.15	0.41	0.51	0.15	0.05	0.04	1.02333	0.08	-3.67713	7.81844e-05	0.00813266	At4g27220	PREDICTED: probable disease resistance protein At4g27220 [Nelumbo nucifera]	Organismal Systems	Environmental adaptation	ko04626//Plant-pathogen interaction	K13459	GO:0016020//membrane;GO:0044464//cell part	GO:0004871//signal transducer activity;GO:0036094//small molecule binding	GO:0016265//death;GO:0033554//cellular response to stress;GO:0042742//defense response to bacterium
Isoform0009576	107	156	11	2	4	8	1.44	2.31	0.16	0.03	0.06	0.12	1.30333	0.07	-4.21871	8.2046e-05	0.00840837	At4g27220	PREDICTED: probable disease resistance protein At4g27220 [Nelumbo nucifera]	Organismal Systems	Environmental adaptation	ko04626//Plant-pathogen interaction	K13459	-	-	-
Isoform0001589	193	62	97	16	35	18	5.4	1.9	2.9	0.56	1.12	0.58	3.4	0.753333	-2.17417	8.21027e-05	0.00840837	--	PREDICTED: F-box/LRR-repeat protein 13 [Nelumbo nucifera]	-	-	-	-	-	-	-
Isoform0015020	238	122	143	50	31	54	5.67	3.19	3.65	1.49	0.84	1.49	4.17	1.27333	-1.71144	8.23698e-05	0.00840837	At3g47200	UPF0481 protein [Ananas comosus]	-	-	-	-	-	-	-
Isoform0006070	69	1	47	0	0	0	2.7	0.04	1.97	0	0	0	1.57	0.001	-10.6165	9.08646e-05	0.00921827	--	-	-	-	-	-	-	-	-
Isoform0005481	1165	1654	849	273	195	364	43.59	67.95	33.99	12.77	8.31	15.73	48.51	12.27	-1.98315	9.42898e-05	0.00950708	serinc	PREDICTED: probable serine incorporator isoform X2 [Eucalyptus grandis]	-	-	-	-	-	-	GO:0006605//protein targeting
Isoform0015010	1226	182	192	65	11	45	29.21	4.76	4.9	1.94	0.3	1.24	12.9567	1.16	-3.4815	0.000105367	0.0105592	FHT	PREDICTED: protein DOWNY MILDEW RESISTANCE 6-like [Nelumbo nucifera]	-	-	-	-	-	GO:0016706//oxidoreductase activity, acting on paired donors, with incorporation or reduction of molecular oxygen, 2-oxoglutarate as one donor, and incorporation of one atom each of oxygen into both donors;GO:0043169//cation binding	GO:0006605//protein targeting;GO:0009617//response to bacterium;GO:0009620//response to fungus;GO:0009696//salicylic acid metabolic process;GO:0009755//hormone-mediated signaling pathway;GO:0009812//flavonoid metabolic process;GO:0009814//defense response, incompatible interaction;GO:0009863//salicylic acid mediated signaling pathway;GO:0010243//response to organonitrogen compound;GO:0033554//cel…
Isoform0000076	87	10	11	0	0	1	0.73	0.09	0.1	0	0	0.01	0.306667	0.00333333	-6.52356	0.000109756	0.0109324	pol	Transposon Ty3-G Gag-Pol polyprotein, partial [Cajanus cajan]	-	-	-	-	-	-	-
Isoform0014777	196	3	155	7	3	2	4.61	0.08	3.9	0.21	0.08	0.05	2.86333	0.113333	-4.65905	0.000114108	0.0112974	AIR3	PREDICTED: subtilisin-like protease SBT5.3 [Phoenix dactylifera]	-	-	-	-	-	GO:0008233//peptidase activity;GO:0016491//oxidoreductase activity	GO:0044710//single-organism metabolic process;GO:0071704//organic substance metabolic process
Isoform0010015	321	85	100	28	27	36	4.69	1.36	1.56	0.51	0.45	0.61	2.53667	0.523333	-2.27713	0.00011703	0.0115173	PNC1	peroxisomal adenine nucleotide carrier 1-like [Asparagus officinalis]	-	-	-	-	GO:0016020//membrane;GO:0042579//microbody	GO:0000295//adenine nucleotide transmembrane transporter activity	GO:0001101//response to acid chemical;GO:0006862//nucleotide transport;GO:0006950//response to stress;GO:0009062//fatty acid catabolic process;GO:0009628//response to abiotic stimulus;GO:0009755//hormone-mediated signaling pathway;GO:0009791//post-embryonic development;GO:0009850//auxin metabolic process;GO:0015711//organic anion transport;GO:0016043//cellular component organization;GO:0043067//r…
Isoform0013405	51	76	102	175	393	336	1.08	1.77	2.31	4.63	9.48	8.21	1.72	7.44	2.11289	0.00011991	0.0117305	GDPDL2	PREDICTED: LEAF RUST 10 DISEASE-RESISTANCE LOCUS RECEPTOR-LIKE PROTEIN KINASE-like 2.5 [Musa acuminata subsp. malaccensis] [Musa acuminata]	-	-	-	-	-	GO:0004672//protein kinase activity;GO:0032550//purine ribonucleoside binding	GO:0006464//cellular protein modification process;GO:0006796//phosphate-containing compound metabolic process
Isoform0002175	784	438	464	65	206	133	23.41	14.36	14.82	2.43	7.01	4.59	17.53	4.67667	-1.90627	0.000125128	0.0121006	RBL19	PREDICTED: rhomboid-like protein 19 [Juglans regia]	-	-	-	-	GO:0031224//intrinsic component of membrane;GO:0043231//intracellular membrane-bounded organelle	-	GO:0006970//response to osmotic stress;GO:0006996//organelle organization;GO:0019538//protein metabolic process;GO:0070838//divalent metal ion transport
Isoform0012536	659	302	136	1426	1911	1072	12.96	6.52	2.86	35.07	42.84	24.36	7.44667	34.09	2.19468	0.000125166	0.0121006	WRKY19	PREDICTED: loricrin-like [Musa acuminata subsp. malaccensis] [Musa acuminata]	-	-	-	-	-	-	-
Isoform0002547	336	240	334	502	600	598	10.29	8.07	10.94	19.21	20.93	21.14	9.76667	20.4267	1.06452	0.000133685	0.0128486	--	Glyco_transf_17 domain-containing protein [Cephalotus follicularis]	Metabolism;Metabolism	Global and Overview;Glycan biosynthesis and metabolism	ko01100//Metabolic pathways;ko00510//N-Glycan biosynthesis	K00737;K00737	GO:0043231//intracellular membrane-bounded organelle	GO:0016740//transferase activity	GO:0006486//protein glycosylation
Isoform0013046	306	315	403	142	132	94	6.28	7.1	8.85	3.64	3.09	2.23	7.41	2.98667	-1.31094	0.000138266	0.0132116	CHX20	Cation/H(+) antiporter 20 [Anthurium amnicola]	-	-	-	-	GO:0009536//plastid;GO:0031224//intrinsic component of membrane	GO:0005451//monovalent cation:proton antiporter activity	GO:0006605//protein targeting;GO:0006814//sodium ion transport;GO:0006875//cellular metal ion homeostasis;GO:0015992//proton transport;GO:0055067//monovalent inorganic cation homeostasis
Isoform0000789	383	181	377	707	739	553	4.68	2.43	4.93	10.79	10.28	7.8	4.01333	9.62333	1.26174	0.000140394	0.0132455	GGT3	PREDICTED: gamma-glutamyltranspeptidase 3 [Vitis vinifera]	Metabolism;Metabolism;Metabolism;Metabolism;Metabolism	Global and Overview;Metabolism of other amino acids;Metabolism of other amino acids;Metabolism of other amino acids;Lipid metabolism	ko01100//Metabolic pathways;ko00480//Glutathione metabolism;ko00460//Cyanoamino acid metabolism;ko00430//Taurine and hypotaurine metabolism;ko00590//Arachidonic acid metabolism	K18592;K18592;K18592;K18592;K18592	GO:0031090//organelle membrane;GO:0031224//intrinsic component of membrane;GO:0043231//intracellular membrane-bounded organelle	GO:0008242//omega peptidase activity;GO:0016755//transferase activity, transferring amino-acyl groups	GO:0006749//glutathione metabolic process;GO:0019538//protein metabolic process;GO:0042221//response to chemical
Isoform0010235	33	22	13	1	1	0	0.5	0.37	0.21	0.02	0.02	0	0.36	0.0133333	-4.75489	0.000140669	0.0132455	AAT1	PREDICTED: acetyl-CoA acetyltransferase, cytosolic 1 [Ziziphus jujuba]	Metabolism;Metabolism;Metabolism;Metabolism;Metabolism;Metabolism;Metabolism;Metabolism;Metabolism;Metabolism;Metabolism;Metabolism;Metabolism;Metabolism;Metabolism;Metabolism	Global and Overview;Global and Overview;Global and Overview;Global and Overview;Global and Overview;Carbohydrate metabolism;Carbohydrate metabolism;Global and Overview;Lipid metabolism;Amino acid metabolism;Metabolism of terpenoids and polyketides;Amino acid metabolism;Carbohydrate metabolism;Amino acid metabolism;Carbohydrate metabolism;Lipid metabolism	ko01100//Metabolic pathways;ko01110//Biosynthesis of secondary metabolites;ko01130//Biosynthesis of antibiotics;ko01120//Microbial metabolism in diverse environments;ko01200//Carbon metabolism;ko00620//Pyruvate metabolism;ko00630//Glyoxylate and dicarboxylate metabolism;ko01212//Fatty acid metabolism;ko00071//Fatty acid degradation;ko00280//Valine, leucine and isoleucine degradation;ko00900//Terp…	K00626;K00626;K00626;K00626;K00626;K00626;K00626;K00626;K00626;K00626;K00626;K00626;K00626;K00626;K00626;K00626	GO:0016020//membrane;GO:0042579//microbody	GO:0003988//acetyl-CoA C-acyltransferase activity;GO:0043169//cation binding	GO:0000904//cell morphogenesis involved in differentiation;GO:0003006//developmental process involved in reproduction;GO:0006084//acetyl-CoA metabolic process;GO:0016104//triterpenoid biosynthetic process;GO:0016129//phytosteroid biosynthetic process;GO:0044707//single-multicellular organism process
Isoform0000028	433	397	16	17	28	8	3.19	3.21	0.13	0.16	0.23	0.07	2.17667	0.153333	-3.82738	0.000141038	0.0132455	FKBP65	PREDICTED: peptidyl-prolyl cis-trans isomerase FKBP62 [Vitis vinifera]	-	-	-	-	-	-	-
Isoform0005207	509	144	309	839	918	720	18.46	5.73	11.99	38.04	37.94	30.16	12.06	35.38	1.5527	0.000146105	0.0136434	--	Sulfite exporter TauE/SafE family protein isoform 1 [Theobroma cacao]	-	-	-	-	-	-	-
Isoform0003581	12	9	22	0	0	0	0.4	0.33	0.79	0	0	0	0.506667	0.001	-8.98489	0.000157603	0.0146339	--	-	-	-	-	-	-	-	-
Isoform0009336	11079	20963	4058	1033	1986	2285	1490.29	3096.4	584.1	173.72	304.42	355	1723.6	277.713	-2.63375	0.000161553	0.0149164	--	-	-	-	-	-	-	-	-
Isoform0000249	47	28	2	0	0	0	0.46	0.3	0.02	0	0	0	0.26	0.001	-8.02237	0.000164386	0.0150932	Pol	Retrovirus-related Pol polyprotein LINE-1 [Anthurium amnicola]	-	-	-	-	-	-	-
Isoform0012988	108	90	55	0	10	0	2.24	2.05	1.22	0	0.24	0	1.83667	0.08	-4.52095	0.00016726	0.0152717	At5g02620	PREDICTED: ankyrin repeat-containing protein NPR4-like [Nelumbo nucifera]	-	-	-	-	-	-	-
Isoform0015797	536	386	544	1095	882	777	13.47	10.65	14.62	34.39	25.25	22.54	12.9133	27.3933	1.08496	0.000169645	0.015404	SHM6	PREDICTED: serine hydroxymethyltransferase 7 [Vitis vinifera]	Metabolism;Metabolism;Metabolism;Metabolism;Metabolism;Metabolism;Metabolism;Metabolism;Metabolism;Metabolism	Global and Overview;Global and Overview;Global and Overview;Global and Overview;Global and Overview;Global and Overview;Carbohydrate metabolism;Amino acid metabolism;Metabolism of other amino acids;Metabolism of cofactors and vitamins	ko01100//Metabolic pathways;ko01110//Biosynthesis of secondary metabolites;ko01130//Biosynthesis of antibiotics;ko01120//Microbial metabolism in diverse environments;ko01200//Carbon metabolism;ko01230//Biosynthesis of amino acids;ko00630//Glyoxylate and dicarboxylate metabolism;ko00260//Glycine, serine and threonine metabolism;ko00460//Cyanoamino acid metabolism;ko00670//One carbon pool by folate	K00600;K00600;K00600;K00600;K00600;K00600;K00600;K00600;K00600;K00600	GO:0044424//intracellular part	GO:0016742//hydroxymethyl-, formyl- and related transferase activity;GO:0043168//anion binding	GO:0006730//one-carbon metabolic process;GO:0009069//serine family amino acid metabolic process;GO:0010038//response to metal ion
Isoform0014382	1118	30	5	7	0	6	25.64	0.76	0.12	0.2	0	0.16	8.84	0.12	-6.20294	0.000170722	0.0154166	CLC-B	PREDICTED: chloride channel protein CLC-b-like isoform X2 [Phoenix dactylifera]	-	-	-	-	GO:0005774//vacuolar membrane;GO:0034702//ion channel complex	GO:0005254//chloride channel activity;GO:0015078//hydrogen ion transmembrane transporter activity;GO:0017076//purine nucleotide binding	GO:0000041//transition metal ion transport;GO:0001101//response to acid chemical;GO:0006821//chloride transport;GO:0006873//cellular ion homeostasis;GO:0009267//cellular response to starvation;GO:0015992//proton transport;GO:0034765//regulation of ion transmembrane transport;GO:0040007//growth;GO:0042546//cell wall biogenesis;GO:0051273//beta-glucan metabolic process
Isoform0002445	1935	741	839	396	399	337	58.8	24.73	27.28	15.04	13.82	11.83	36.9367	13.5633	-1.44534	0.000172938	0.0155313	FRL3	PREDICTED: FRIGIDA-like protein 3 [Phoenix dactylifera]	-	-	-	-	-	GO:0005488//binding	-
Isoform0001512	1898	3261	1850	417	879	373	53.45	100.84	55.75	14.68	28.21	12.13	70.0133	18.34	-1.93264	0.00017936	0.0160205	RER1	PREDICTED: protein RETICULATA-RELATED 1, chloroplastic-like [Nelumbo nucifera]	-	-	-	-	GO:0009528//plastid inner membrane	-	-
Isoform0000263	209	59	0	1	0	0	2.07	0.64	0	0.01	0	0	0.903333	0.00333333	-8.08215	0.000187072	0.0165364	GIP	Zinc finger, CCCH-type [Corchorus capsularis]	-	-	-	-	-	-	-
Isoform0005811	321	265	278	99	72	119	12.39	11.23	11.48	4.78	3.17	5.3	11.7	4.41667	-1.40548	0.000187148	0.0165364	faeA	Lipase [Anthurium amnicola]	-	-	-	-	-	GO:0052689//carboxylic ester hydrolase activity	-
Isoform0005318	2270	786	1134	524	365	384	79.02	30.04	42.24	22.8	14.48	15.44	50.4333	17.5733	-1.52099	0.000206243	0.0181262	CAX3	PREDICTED: vacuolar cation/proton exchanger 1a isoform X2 [Elaeis guineensis]	-	-	-	-	GO:0031224//intrinsic component of membrane	GO:0015368//calcium:cation antiporter activity	GO:0006816//calcium ion transport;GO:0044763//single-organism cellular process
Isoform0001166	788	355	449	205	126	179	22.5	11.13	13.72	7.32	4.1	5.9	15.7833	5.77333	-1.45093	0.000215982	0.0188716	ROPGEF1	PREDICTED: rop guanine nucleotide exchange factor 1-like [Nelumbo nucifera]	-	-	-	-	GO:0005886//plasma membrane;GO:0044444//cytoplasmic part	GO:0005088//Ras guanyl-nucleotide exchange factor activity;GO:0005488//binding	GO:0005976//polysaccharide metabolic process;GO:0009826//unidimensional cell growth;GO:0010769//regulation of cell morphogenesis involved in differentiation;GO:0032535//regulation of cellular component size;GO:0043087//regulation of GTPase activity;GO:0043479//pigment accumulation in tissues in response to UV light;GO:0045229//external encapsulating structure organization;GO:0048509//regulation o…
Isoform0003676	268	112	172	71	55	57	8.81	4.04	6.05	2.92	2.06	2.16	6.3	2.38	-1.40439	0.00021702	0.0188716	EMB3004	PREDICTED: bifunctional 3-dehydroquinate dehydratase/shikimate dehydrogenase, chloroplastic [Musa acuminata subsp. malaccensis] [Musa acuminata]	Metabolism;Metabolism;Metabolism;Metabolism;Metabolism	Global and Overview;Global and Overview;Global and Overview;Global and Overview;Amino acid metabolism	ko01100//Metabolic pathways;ko01110//Biosynthesis of secondary metabolites;ko01130//Biosynthesis of antibiotics;ko01230//Biosynthesis of amino acids;ko00400//Phenylalanine, tyrosine and tryptophan biosynthesis	K13832;K13832;K13832;K13832;K13832	GO:0009532//plastid stroma	GO:0000166//nucleotide binding;GO:0016616//oxidoreductase activity, acting on the CH-OH group of donors, NAD or NADP as acceptor;GO:0016836//hydro-lyase activity	GO:0003006//developmental process involved in reproduction;GO:0008652//cellular amino acid biosynthetic process;GO:0032787//monocarboxylic acid metabolic process;GO:0043650//dicarboxylic acid biosynthetic process;GO:0046942//carboxylic acid transport
Isoform0008823	3139	494	514	245	118	165	202.27	34.95	35.44	19.74	8.66	12.28	90.8867	13.56	-2.74471	0.000230152	0.0199081	CYP72A63	cytochrome P450 [Coptis japonica var. dissecta] [Coptis japonica]	-	-	-	-	-	GO:0016491//oxidoreductase activity;GO:0046906//tetrapyrrole binding;GO:0046914//transition metal ion binding	GO:0044710//single-organism metabolic process
Isoform0013193	329	1	237	9	5	3	7.01	0.02	5.4	0.24	0.12	0.07	4.14333	0.143333	-4.85335	0.000233752	0.0199643	AIR3	PREDICTED: subtilisin-like protease SBT5.3 [Phoenix dactylifera]	-	-	-	-	-	GO:0008233//peptidase activity;GO:0016491//oxidoreductase activity	GO:0044710//single-organism metabolic process;GO:0071704//organic substance metabolic process
Isoform0004898	845	745	933	288	353	386	30.2	29.24	35.68	12.87	14.38	15.93	31.7067	14.3933	-1.13939	0.00023427	0.0199643	VAB	PREDICTED: VAN3-binding protein [Nelumbo nucifera]	-	-	-	-	GO:0009536//plastid	GO:0005543//phospholipid binding	GO:0032502//developmental process;GO:0044699//single-organism process;GO:0050794//regulation of cellular process
Isoform0010305	189	225	0	2	3	0	2.95	3.85	0	0.04	0.05	0	2.26667	0.03	-6.23947	0.000234445	0.0199643	At4g27190	PREDICTED: probable disease resistance protein At1g61300 [Nelumbo nucifera]	Organismal Systems	Environmental adaptation	ko04626//Plant-pathogen interaction	K13459	-	-	GO:0006952//defense response;GO:0044763//single-organism cellular process;GO:0050794//regulation of cellular process;GO:0051707//response to other organism
Isoform0000882	231	26	43	11	11	6	2.96	0.37	0.59	0.18	0.16	0.09	1.30667	0.143333	-3.18845	0.000241579	0.0203688	RGA2	PREDICTED: disease resistance protein RGA2-like, partial [Elaeis guineensis]	-	-	-	-	-	-	-
Isoform0005726	5459	943	1013	482	284	329	208.83	39.61	41.47	23.05	12.38	14.54	96.6367	16.6567	-2.53647	0.000241674	0.0203688	CYP72A15	cytochrome P450 [Coptis japonica var. dissecta] [Coptis japonica]	-	-	-	-	GO:0031224//intrinsic component of membrane	GO:0016491//oxidoreductase activity;GO:0046906//tetrapyrrole binding;GO:0046914//transition metal ion binding	GO:0044710//single-organism metabolic process
Isoform0011837	1736	1184	1241	3969	2349	2644	32.16	24.09	24.6	91.93	49.59	56.58	26.95	66.0333	1.29291	0.000244618	0.0205117	LRR-RLK	PREDICTED: probable leucine-rich repeat receptor-like serine/threonine-protein kinase At3g14840 [Vitis vinifera]	-	-	-	-	-	GO:0004672//protein kinase activity;GO:0016491//oxidoreductase activity	GO:0006468//protein phosphorylation
Isoform0003783	502	264	255	113	153	103	16.57	9.57	9.01	4.66	5.76	3.93	11.7167	4.78333	-1.29247	0.00025505	0.0212779	GH3.5	PREDICTED: jasmonic acid-amido synthetase JAR1-like [Nelumbo nucifera]	Environmental Information Processing	Signal transduction	ko04075//Plant hormone signal transduction	K14506	GO:0043231//intracellular membrane-bounded organelle	GO:0005515//protein binding;GO:0016779//nucleotidyltransferase activity;GO:0016881//acid-amino acid ligase activity;GO:0032550//purine ribonucleoside binding	GO:0000302//response to reactive oxygen species;GO:0001101//response to acid chemical;GO:0002218//activation of innate immune response;GO:0007602//phototransduction;GO:0009411//response to UV;GO:0009611//response to wounding;GO:0009636//response to toxic substance;GO:0009639//response to red or far red light;GO:0009733//response to auxin;GO:0009814//defense response, incompatible interaction;GO:0…
Isoform0009435	211	126	115	9	50	19	2.74	1.8	1.6	0.15	0.74	0.29	2.04667	0.393333	-2.37945	0.000265745	0.0220582	BOR4	PREDICTED: ankyrin repeat-containing protein NPR4-like [Nelumbo nucifera]	-	-	-	-	-	-	-
Isoform0008163	570	228	143	29	92	43	29.32	12.88	7.87	1.87	5.39	2.55	16.69	3.27	-2.35162	0.000269126	0.0222266	PYL8	PREDICTED: abscisic acid receptor PYL8-like [Nelumbo nucifera]	Environmental Information Processing	Signal transduction	ko04075//Plant hormone signal transduction	K14496	GO:0043231//intracellular membrane-bounded organelle	GO:0019840//isoprenoid binding;GO:0060089//molecular transducer activity	GO:0009787//regulation of abscisic acid-activated signaling pathway
Isoform0002593	30	5	13	0	0	0	0.92	0.17	0.43	0	0	0	0.506667	0.001	-8.98489	0.000275339	0.022626	CYP86B1	PREDICTED: alkane hydroxylase MAH1-like [Phoenix dactylifera]	-	-	-	-	-	GO:0005488//binding	-
Isoform0005374	673	66	61	22	20	25	24.49	2.64	2.38	1	0.83	1.05	9.83667	0.96	-3.35706	0.000279063	0.0228179	CXXS1	Thioredoxin [Theobroma cacao]	-	-	-	-	-	-	-
Isoform0016359	283	160	344	684	508	579	7.43	4.62	9.67	22.46	15.21	17.57	7.24	18.4133	1.34669	0.00029337	0.023869	PAO2	PREDICTED: probable polyamine oxidase 2 [Amborella trichopoda]	Metabolism;Metabolism	Amino acid metabolism;Metabolism of other amino acids	ko00330//Arginine and proline metabolism;ko00410//beta-Alanine metabolism	K17839;K17839	GO:0042579//microbody	GO:0016647//oxidoreductase activity, acting on the CH-NH group of donors, oxygen as acceptor	GO:0001101//response to acid chemical;GO:0006575//cellular modified amino acid metabolic process;GO:0006598//polyamine catabolic process;GO:0006950//response to stress;GO:0009699//phenylpropanoid biosynthetic process
Isoform0000233	655	193	340	137	58	49	6.34	2.05	3.52	1.66	0.64	0.55	3.97	0.95	-2.06314	0.000304748	0.0246726	RGA2	PREDICTED: disease resistance protein RGA2-like [Nelumbo nucifera]	-	-	-	-	-	-	-
Isoform0004412	1363	126	456	30	6	86	46.99	4.77	16.82	1.29	0.24	3.42	22.86	1.65	-3.79229	0.000306972	0.0247308	CCR1	PREDICTED: cinnamoyl-CoA reductase 1 [Elaeis guineensis]	-	-	-	-	GO:0016020//membrane;GO:0044444//cytoplasmic part	GO:0016616//oxidoreductase activity, acting on the CH-OH group of donors, NAD or NADP as acceptor;GO:0016620//oxidoreductase activity, acting on the aldehyde or oxo group of donors, NAD or NADP as acceptor;GO:0048037//cofactor binding	GO:0009699//phenylpropanoid biosynthetic process;GO:0019758//glycosinolate biosynthetic process
Isoform0003802	2449	947	1006	514	458	452	81.55	34.63	35.85	21.4	17.38	17.38	50.6767	18.72	-1.43674	0.00031166	0.024986	FRL3	PREDICTED: FRIGIDA-like protein 3 [Phoenix dactylifera]	-	-	-	-	-	GO:0005488//binding	-
Isoform0006534	273	349	338	69	3	19	11.06	15.53	14.66	3.5	0.14	0.89	13.75	1.51	-3.18681	0.000334252	0.0266672	FLXL1	PREDICTED: protein FLX-like 1 [Nelumbo nucifera]	-	-	-	-	-	-	GO:0009648//photoperiodism
Isoform0005270	110	41	74	444	555	88	4.03	1.65	2.9	20.32	23.16	3.72	2.86	15.7333	2.45974	0.000357502	0.0283843	CAT1	PREDICTED: catalase isozyme 1 [Elaeis guineensis]	Metabolism;Metabolism;Metabolism;Metabolism;Cellular Processes;Metabolism	Global and Overview;Global and Overview;Global and Overview;Carbohydrate metabolism;Transport and catabolism;Amino acid metabolism	ko01110//Biosynthesis of secondary metabolites;ko01130//Biosynthesis of antibiotics;ko01200//Carbon metabolism;ko00630//Glyoxylate and dicarboxylate metabolism;ko04146//Peroxisome;ko00380//Tryptophan metabolism	K03781;K03781;K03781;K03781;K03781;K03781	GO:0005774//vacuolar membrane;GO:0005777//peroxisome;GO:0005840//ribosome;GO:0009526//plastid envelope;GO:0030312//external encapsulating structure;GO:0031224//intrinsic component of membrane	GO:0004601//peroxidase activity;GO:0046906//tetrapyrrole binding;GO:0046914//transition metal ion binding;GO:0046943//carboxylic acid transmembrane transporter activity	GO:0000302//response to reactive oxygen species;GO:0001101//response to acid chemical;GO:0006073//cellular glucan metabolic process;GO:0006625//protein targeting to peroxisome;GO:0009062//fatty acid catabolic process;GO:0009267//cellular response to starvation;GO:0009648//photoperiodism;GO:0010038//response to metal ion;GO:0016265//death;GO:0019725//cellular homeostasis;GO:0042743//hydrogen perox…
Isoform0007796	1615	527	690	320	259	273	76.96	27.58	35.18	19.06	14.06	15.03	46.5733	16.05	-1.53693	0.000363205	0.0286985	CAX1a	PREDICTED: vacuolar cation/proton exchanger 1a-like isoform X2 [Phoenix dactylifera]	-	-	-	-	GO:0005774//vacuolar membrane;GO:0009536//plastid;GO:0031224//intrinsic component of membrane	GO:0005488//binding;GO:0015368//calcium:cation antiporter activity	GO:0006816//calcium ion transport;GO:0006970//response to osmotic stress;GO:0006996//organelle organization;GO:0008104//protein localization;GO:0009409//response to cold;GO:0009746//response to hexose;GO:0015992//proton transport;GO:0016042//lipid catabolic process;GO:0019758//glycosinolate biosynthetic process;GO:0042044//fluid transport;GO:0046916//cellular transition metal ion homeostasis;GO:0…
Isoform0012709	198	4	306	12	10	4	3.96	0.09	6.56	0.3	0.23	0.09	3.53667	0.206667	-4.09701	0.000365463	0.0287387	RPM1	PREDICTED: disease resistance protein RPM1-like [Nelumbo nucifera]	Organismal Systems	Environmental adaptation	ko04626//Plant-pathogen interaction	K13457	-	-	-
Isoform0009273	6127	527	288	86	140	236	671.38	63.41	33.77	11.78	17.48	29.87	256.187	19.71	-3.7002	0.000377923	0.029577	CXXS1	Thioredoxin [Theobroma cacao]	-	-	-	-	-	-	-
Isoform0007745	350	7	29	2	3	8	16.55	0.36	1.47	0.12	0.16	0.44	6.12667	0.24	-4.674	0.000379977	0.0295968	Os06g0561000	PREDICTED: probable inositol oxygenase [Nelumbo nucifera]	Metabolism;Metabolism	Carbohydrate metabolism;Carbohydrate metabolism	ko00053//Ascorbate and aldarate metabolism;ko00562//Inositol phosphate metabolism	K00469;K00469	GO:0044424//intracellular part	GO:0016701//oxidoreductase activity, acting on single donors with incorporation of molecular oxygen;GO:0043169//cation binding	GO:0006020//inositol metabolic process;GO:0019852//L-ascorbic acid metabolic process;GO:0048646//anatomical structure formation involved in morphogenesis
Isoform0007474	1132	161	150	20	68	61	51.02	7.97	7.23	1.13	3.49	3.18	22.0733	2.6	-3.08572	0.000388368	0.0301076	At4g16230	PREDICTED: GDSL esterase/lipase At4g16230-like isoform X1 [Phoenix dactylifera]	-	-	-	-	-	GO:0016788//hydrolase activity, acting on ester bonds	-
Isoform0004099	1412	956	696	455	296	299	46.84	34.83	24.71	18.87	11.19	11.46	35.46	13.84	-1.35735	0.000392839	0.030224	COMT1	PREDICTED: caffeic acid 3-O-methyltransferase-like isoform X1 [Theobroma cacao]	Metabolism	Biosynthesis of other secondary metabolites	ko00944//Flavone and flavonol biosynthesis	K05279	GO:0005911//cell-cell junction;GO:0016020//membrane;GO:0043231//intracellular membrane-bounded organelle;GO:0044444//cytoplasmic part	GO:0005515//protein binding;GO:0008171//O-methyltransferase activity;GO:0008757//S-adenosylmethionine-dependent methyltransferase activity	GO:0006575//cellular modified amino acid metabolic process;GO:0006595//polyamine metabolic process;GO:0006694//steroid biosynthetic process;GO:0006950//response to stress;GO:0009699//phenylpropanoid biosynthetic process;GO:0009891//positive regulation of biosynthetic process;GO:0051553//flavone biosynthetic process
Isoform0004757	1307	501	625	302	312	243	45.34	19.09	23.2	13.1	12.33	9.74	29.21	11.7233	-1.31708	0.000393547	0.030224	FRL3	PREDICTED: FRIGIDA-like protein 3 [Phoenix dactylifera]	-	-	-	-	-	GO:0005488//binding	-
Isoform0000932	42	32	96	290	350	105	1.14	0.96	2.8	9.87	10.86	3.3	1.63333	8.01	2.29398	0.000402952	0.0308024	Bp10	PREDICTED: L-ascorbate oxidase homolog [Nelumbo nucifera]	-	-	-	-	GO:0005576//extracellular region;GO:0005618//cell wall;GO:0005911//cell-cell junction;GO:0044444//cytoplasmic part	GO:0016682//oxidoreductase activity, acting on diphenols and related substances as donors, oxygen as acceptor;GO:0052689//carboxylic ester hydrolase activity	GO:0006694//steroid biosynthetic process;GO:0009664//plant-type cell wall organization;GO:0010383//cell wall polysaccharide metabolic process;GO:0042546//cell wall biogenesis
Isoform0000686	204	163	148	72	73	40	2.45	2.15	1.9	1.08	1	0.55	2.16667	0.876667	-1.30538	0.000417164	0.0315969	RPL21	PREDICTED: 50S ribosomal protein L21, chloroplastic [Nelumbo nucifera]	Genetic Information Processing	Translation	ko03010//Ribosome	K02888	GO:0009526//plastid envelope;GO:0009532//plastid stroma;GO:0030529//intracellular ribonucleoprotein complex	GO:0003723//RNA binding;GO:0005198//structural molecule activity	GO:0003006//developmental process involved in reproduction;GO:0006355//regulation of transcription, DNA-templated;GO:0007275//multicellular organism development;GO:0009617//response to bacterium;GO:0009658//chloroplast organization;GO:0009668//plastid membrane organization;GO:0016072//rRNA metabolic process;GO:0031399//regulation of protein modification process;GO:0043623//cellular protein comple…
Isoform0012758	30	31	25	4	7	3	0.6	0.68	0.54	0.1	0.16	0.07	0.606667	0.11	-2.4634	0.000417191	0.0315969	--	-	-	-	-	-	-	-	-
Isoform0011229	155	133	3	4	4	7	2.63	2.48	0.05	0.08	0.08	0.14	1.72	0.1	-4.10434	0.000424691	0.0320174	At4g27220	PREDICTED: probable disease resistance protein At4g27220 [Nelumbo nucifera]	Organismal Systems	Environmental adaptation	ko04626//Plant-pathogen interaction	K13459	-	-	-
Isoform0009343	12501	8607	7824	2126	3815	3992	1703.94	1288.23	1141.15	362.28	592.55	628.45	1377.77	527.76	-1.38438	0.000437405	0.0328254	--	-	-	-	-	-	-	-	-
Isoform0009484	617	154	414	117	114	57	8.2	2.25	5.89	1.94	1.73	0.88	5.44667	1.51667	-1.84447	0.000443834	0.0331564	RGA2	disease resistance protein RGA2-like [Ananas comosus]	-	-	-	-	-	-	-
Isoform0003906	205	108	112	36	23	51	6.86	3.97	4.01	1.51	0.88	1.97	4.94667	1.45333	-1.76709	0.000451122	0.0335484	At3g47200	UPF0481 protein [Ananas comosus]	-	-	-	-	-	-	-
Isoform0006942	64	16	10	1	3	1	2.7	0.74	0.45	0.05	0.14	0.05	1.29667	0.08	-4.01866	0.000457918	0.0339004	--	-	-	-	-	-	-	-	-
Isoform0004659	3051	911	619	329	384	251	108.41	35.55	23.54	14.62	15.55	10.3	55.8333	13.49	-2.04924	0.000461671	0.0339822	COR2	PREDICTED: non-functional NADPH-dependent codeinone reductase 2-like isoform X4 [Populus euphratica]	-	-	-	-	GO:0044444//cytoplasmic part	GO:0000166//nucleotide binding;GO:0016491//oxidoreductase activity;GO:0016747//transferase activity, transferring acyl groups other than amino-acyl groups	GO:0006970//response to osmotic stress;GO:0044237//cellular metabolic process;GO:0044710//single-organism metabolic process;GO:0044763//single-organism cellular process
Isoform0015125	575	266	309	105	119	159	13.86	7.04	7.97	3.16	3.27	4.43	9.62333	3.62	-1.41055	0.000463158	0.0339822	SIR1	PREDICTED: sulfite reductase [ferredoxin], chloroplastic-like [Nelumbo nucifera]	Metabolism;Metabolism;Metabolism	Global and Overview;Global and Overview;Energy metabolism	ko01100//Metabolic pathways;ko01120//Microbial metabolism in diverse environments;ko00920//Sulfur metabolism	K00392;K00392;K00392	GO:0005576//extracellular region;GO:0009526//plastid envelope;GO:0042646//plastid nucleoid	GO:0003676//nucleic acid binding;GO:0016673//oxidoreductase activity, acting on a sulfur group of donors, iron-sulfur protein as acceptor;GO:0046906//tetrapyrrole binding;GO:0046914//transition metal ion binding;GO:0051536//iron-sulfur cluster binding	GO:0000097//sulfur amino acid biosynthetic process;GO:0006090//pyruvate metabolic process;GO:0006355//regulation of transcription, DNA-templated;GO:0006694//steroid biosynthetic process;GO:0006970//response to osmotic stress;GO:0009683//indoleacetic acid metabolic process;GO:0010038//response to metal ion;GO:0019418//sulfide oxidation;GO:0019758//glycosinolate biosynthetic process;GO:0036385//nuc…
Isoform0003837	216	6	47	5	4	6	7.28	0.22	1.69	0.21	0.15	0.23	3.06333	0.196667	-3.96128	0.000468025	0.0340758	--	Neuronal PAS domain-containing protein 4 [Theobroma cacao]	-	-	-	-	GO:0043231//intracellular membrane-bounded organelle	-	-
Isoform0008609	3617	547	609	312	142	204	208.97	34.7	37.65	22.54	9.35	13.61	93.7733	15.1667	-2.62827	0.000468582	0.0340758	CYP72A15	cytochrome P450 [Coptis japonica var. dissecta] [Coptis japonica]	-	-	-	-	GO:0031224//intrinsic component of membrane	GO:0016491//oxidoreductase activity;GO:0046906//tetrapyrrole binding;GO:0046914//transition metal ion binding	GO:0044710//single-organism metabolic process
Isoform0002507	2134	875	1068	578	521	420	65.14	29.33	34.88	22.06	18.12	14.81	43.1167	18.33	-1.23404	0.000480002	0.0347526	FRL3	PREDICTED: FRIGIDA-like protein 3 [Phoenix dactylifera]	-	-	-	-	-	GO:0005488//binding	-
Isoform0001515	120	63	257	925	636	296	3.45	1.99	7.91	33.25	20.84	9.83	4.45	21.3067	2.25943	0.000498216	0.0359131	At1g67000	PREDICTED: LEAF RUST 10 DISEASE-RESISTANCE LOCUS RECEPTOR-LIKE PROTEIN KINASE-like 2.1 [Prunus mume]	-	-	-	-	-	GO:0004672//protein kinase activity	GO:0006796//phosphate-containing compound metabolic process
Isoform0005856	1079	637	836	313	482	250	41.1	26.64	34.07	14.9	20.92	11	33.9367	15.6067	-1.12068	0.000518739	0.0370673	eri2	PREDICTED: cell death-related nuclease 4-like isoform X1 [Phoenix dactylifera]	-	-	-	-	-	-	-
Isoform0003778	493	192	144	60	80	72	16.23	6.94	5.07	2.47	3	2.74	9.41333	2.73667	-1.78229	0.000522476	0.0371727	4CLL9	PREDICTED: 4-coumarate--CoA ligase-like 9 [Vitis vinifera]	-	-	-	-	GO:0042579//microbody	GO:0016405//CoA-ligase activity;GO:0016408//C-acyltransferase activity;GO:0016491//oxidoreductase activity	GO:0006633//fatty acid biosynthetic process;GO:0009694//jasmonic acid metabolic process;GO:0009850//auxin metabolic process
Isoform0014050	666	429	465	62	231	67	15.59	11.03	11.65	1.81	6.16	1.81	12.7567	3.26	-1.96831	0.000529439	0.0373777	KS1	PREDICTED: ent-kaur-16-ene synthase, chloroplastic isoform X1 [Nelumbo nucifera]	Metabolism;Metabolism;Metabolism	Global and Overview;Global and Overview;Metabolism of terpenoids and polyketides	ko01100//Metabolic pathways;ko01110//Biosynthesis of secondary metabolites;ko00904//Diterpenoid biosynthesis	K04121;K04121;K04121	GO:0009532//plastid stroma	GO:0010333//terpene synthase activity	GO:0009685//gibberellin metabolic process;GO:0010476//gibberellin mediated signaling pathway;GO:0044085//cellular component biogenesis
Isoform0009369	588	644	217	50	15	115	197.52	237.55	78	21	5.74	44.62	171.023	23.7867	-2.84597	0.000529906	0.0373777	--	-	-	-	-	-	-	-	-
Isoform0012103	161	66	1	1	2	4	3.11	1.4	0.02	0.02	0.04	0.09	1.51	0.05	-4.91648	0.00054634	0.0383722	At3g06920	Pentatricopeptide repeat (PPR) superfamily protein [Arabidopsis thaliana]	-	-	-	-	-	-	-
Isoform0008424	569	222	331	4585	1036	591	31.29	13.4	19.47	315.18	64.91	37.53	21.3867	139.207	2.70244	0.000555384	0.0388414	XTH9	PREDICTED: xyloglucan endotransglucosylase/hydrolase protein 9 [Nelumbo nucifera]	-	-	-	-	GO:0005576//extracellular region;GO:0030312//external encapsulating structure	GO:0016758//transferase activity, transferring hexosyl groups;GO:0016787//hydrolase activity	GO:0044042//glucan metabolic process;GO:0045229//external encapsulating structure organization;GO:0048509//regulation of meristem development
Isoform0016604	215	138	245	417	354	370	5.94	4.19	7.24	14.4	11.14	11.81	5.79	12.45	1.10451	0.00058633	0.0408319	PAO2	PREDICTED: probable polyamine oxidase 2 [Amborella trichopoda]	Metabolism;Metabolism	Amino acid metabolism;Metabolism of other amino acids	ko00330//Arginine and proline metabolism;ko00410//beta-Alanine metabolism	K17839;K17839	GO:0042579//microbody	GO:0016647//oxidoreductase activity, acting on the CH-NH group of donors, oxygen as acceptor	GO:0001101//response to acid chemical;GO:0006575//cellular modified amino acid metabolic process;GO:0006598//polyamine catabolic process;GO:0006950//response to stress;GO:0009699//phenylpropanoid biosynthetic process
Isoform0005610	3616	4478	3671	1232	1831	1480	133.99	182.2	145.56	57.07	77.31	63.34	153.917	65.9067	-1.22365	0.000602955	0.0418125	fmdA	FmdA_AmdA domain-containing protein [Cephalotus follicularis]	Metabolism;Metabolism;Metabolism;Metabolism	Global and Overview;Carbohydrate metabolism;Energy metabolism;Metabolism of other amino acids	ko01200//Carbon metabolism;ko00630//Glyoxylate and dicarboxylate metabolism;ko00910//Nitrogen metabolism;ko00460//Cyanoamino acid metabolism	K01455;K01455;K01455;K01455	GO:0043231//intracellular membrane-bounded organelle	GO:0016772//transferase activity, transferring phosphorus-containing groups;GO:0016810//hydrolase activity, acting on carbon-nitrogen (but not peptide) bonds	GO:0008152//metabolic process;GO:0009814//defense response, incompatible interaction
Isoform0009302	2598	2515	60	52	240	73	303.05	322.14	7.49	7.58	31.9	9.83	210.893	16.4367	-3.68152	0.000621452	0.0429142	--	Nucleotide-sugar transporter [Corchorus capsularis]	-	-	-	-	GO:0043231//intracellular membrane-bounded organelle	-	-
Isoform0014583	558	329	606	781	1606	1043	13.1	8.48	15.23	22.93	42.97	28.29	12.27	31.3967	1.35548	0.000630145	0.0433324	At1g79600	PREDICTED: uncharacterized aarF domain-containing protein kinase At1g79600, chloroplastic [Cucumis sativus]	-	-	-	-	GO:0009536//plastid;GO:0016020//membrane	GO:0016772//transferase activity, transferring phosphorus-containing groups;GO:0032550//purine ribonucleoside binding	GO:0006464//cellular protein modification process;GO:0006796//phosphate-containing compound metabolic process;GO:0009411//response to UV;GO:0009812//flavonoid metabolic process;GO:0034285//response to disaccharide
Isoform0015785	724	335	389	188	222	181	18.23	9.26	10.48	5.92	6.37	5.26	12.6567	5.85	-1.11339	0.000649416	0.0444715	NOB1	Nin one binding (NOB1) Zn-ribbon-like protein [Corchorus olitorius]	Genetic Information Processing	Translation	ko03008//Ribosome biogenesis in eukaryotes	K11883	-	-	GO:0016070//RNA metabolic process;GO:0048229//gametophyte development
Isoform0003144	16	9	17	0	0	1	0.5	0.31	0.57	0	0	0.04	0.46	0.0133333	-5.10852	0.000681043	0.0464437	CYP86B1	PREDICTED: alkane hydroxylase MAH1-like [Phoenix dactylifera]	-	-	-	-	-	GO:0005488//binding	-
Isoform0008536	339	124	94	41	5	25	19.21	7.71	5.7	2.9	0.32	1.64	10.8733	1.62	-2.74673	0.000683939	0.0464485	TIP2-1	aquaporin-like protein [Chimonanthus praecox]	-	-	-	-	-	-	-
Isoform0014758	217	96	364	664	3469	390	5.09	2.47	9.13	19.45	92.64	10.56	5.56333	40.8833	2.87749	0.000690447	0.0466157	OPT4	PREDICTED: oligopeptide transporter 4-like isoform X1 [Nelumbo nucifera]	-	-	-	-	GO:0031224//intrinsic component of membrane	GO:0015197//peptide transporter activity	GO:0008104//protein localization;GO:0009628//response to abiotic stimulus;GO:0015833//peptide transport;GO:0044763//single-organism cellular process
Isoform0002352	532	902	1142	1882	3075	2882	16.09	29.95	36.95	71.14	105.95	100.65	27.6633	92.58	1.74273	0.000692074	0.0466157	STP13	PREDICTED: sugar transport protein 13 [Theobroma cacao]	-	-	-	-	GO:0005911//cell-cell junction;GO:0031224//intrinsic component of membrane;GO:0044424//intracellular part	GO:0005356//hydrogen:glucose symporter activity;GO:0016628//oxidoreductase activity, acting on the CH-CH group of donors, NAD or NADP as acceptor	GO:0001101//response to acid chemical;GO:0006812//cation transport;GO:0006865//amino acid transport;GO:0006970//response to osmotic stress;GO:0008645//hexose transport;GO:0044710//single-organism metabolic process;GO:0044763//single-organism cellular process
Isoform0016988	319	1449	583	75	206	127	8.65	43.16	16.92	2.54	6.37	3.98	22.91	4.29667	-2.41469	0.000704092	0.0470788	LIS	diterpene geranyllinalool synthase [Laurus nobilis]	Metabolism	Metabolism of terpenoids and polyketides	ko00904//Diterpenoid biosynthesis	K17982	GO:0009536//plastid	GO:0016838//carbon-oxygen lyase activity, acting on phosphates;GO:0043167//ion binding	GO:0000302//response to reactive oxygen species;GO:0001101//response to acid chemical;GO:0006972//hyperosmotic response;GO:0009694//jasmonic acid metabolic process;GO:0009755//hormone-mediated signaling pathway;GO:0016101//diterpenoid metabolic process;GO:0051707//response to other organism
Isoform0003679	315	110	178	674	325	626	10.73	4.12	6.49	28.71	12.62	24.64	7.11333	21.99	1.62825	0.000704679	0.0470788	ERECTA	PREDICTED: receptor-like protein 12 [Jatropha curcas]	-	-	-	-	-	GO:0016628//oxidoreductase activity, acting on the CH-CH group of donors, NAD or NADP as acceptor	GO:0006796//phosphate-containing compound metabolic process;GO:0044710//single-organism metabolic process;GO:0050794//regulation of cellular process
Isoform0009333	2194	165	135	39	72	89	273.57	22.59	18.01	6.08	10.23	12.82	104.723	9.71	-3.43097	0.000713335	0.0474642	CXXS1	Thioredoxin [Theobroma cacao]	-	-	-	-	-	-	-
Isoform0002528	179	115	176	294	471	241	5.52	3.89	5.81	11.33	16.55	8.58	5.07333	12.1533	1.26035	0.000722039	0.0478497	--	Methyltransferases [Theobroma cacao]	-	-	-	-	-	-	-
Isoform0002983	1177	1179	969	516	550	395	37.63	41.39	33.15	20.62	20.03	14.58	37.39	18.41	-1.02216	0.000725218	0.0478673	At3g63540	PREDICTED: thylakoid lumenal 19 kDa protein, chloroplastic [Vitis vinifera]	-	-	-	-	GO:0009521//photosystem;GO:0031978//plastid thylakoid lumen	GO:0008017//microtubule binding	GO:0006461//protein complex assembly;GO:0044237//cellular metabolic process
Isoform0013365	350	191	21	25	19	20	7.46	4.47	0.48	0.67	0.46	0.49	4.13667	0.54	-2.93744	0.000749259	0.0492563	RLP12	PREDICTED: receptor like protein 30-like [Phoenix dactylifera]	-	-	-	-	-	-	-
Isoform0004571	725	157	311	2005	2046	555	26.8	6.37	12.3	92.66	86.18	23.69	15.1567	67.51	2.15515	0.000757903	0.049626	POX2	PREDICTED: proline dehydrogenase 2, mitochondrial-like [Nelumbo nucifera]	Metabolism;Metabolism;Metabolism;Metabolism	Global and Overview;Global and Overview;Global and Overview;Amino acid metabolism	ko01100//Metabolic pathways;ko01110//Biosynthesis of secondary metabolites;ko01130//Biosynthesis of antibiotics;ko00330//Arginine and proline metabolism	K00318;K00318;K00318;K00318	GO:0043231//intracellular membrane-bounded organelle	GO:0016645//oxidoreductase activity, acting on the CH-NH group of donors	GO:0001101//response to acid chemical;GO:0006536//glutamate metabolic process;GO:0006560//proline metabolic process;GO:0006605//protein targeting;GO:0006950//response to stress;GO:0009404//toxin metabolic process;GO:0009694//jasmonic acid metabolic process;GO:0009755//hormone-mediated signaling pathway;GO:0014070//response to organic cyclic compound;GO:0043067//regulation of programmed cell death…
